# Supplementary material for: Trust and vaccination intentions: Evidence from Lithuania during the COVID-19 pandemic
Source: PLoS One. 2022 Nov 23;17(11):e0278060. doi: 10.1371/journal.pone.0278060 (PMC9683578; doi:10.1371/journal.pone.0278060)
Supplement: S1 Dataset — (XLSX) [file pone.0278060.s012.xlsx]

## Sheet: Data (values)
date	age	gender	settlement_size	municipality	vaccination	personal_health	family_health	risk_preferences	fear_covid	diagnosed_covid	think_sick_covid	trust_strangers	trust_government	trust_healthcare	trust_science	trust_pharma	trust_media	finances_if_sick	work_home	conspiracy_beliefs	marital_status	employment	income	household_size	education	nationality	qtime
01/13/2021 11:14	18	1	1	23	4	6	4	4	4	2	1	4	2	2	4	4	2	6	1	2	2	5	6	5	1	1	384.6
01/13/2021 11:18	32	2	1	59	6	7	6	4	4	2	1	4	4	2	6	4	4	7	1	1	2	1	4	1	4	1	537.88
01/13/2021 11:18	48	2	1	34	7	7	3	5	7	2	2	4	6	6	7	6	1	1	2	1	1	6	1	2	3	1	578.05
01/13/2021 11:21	86	2	1	59	7	5	5	1	1	2	2	2	6	6	6	6	5	4	2	1	2	4	2	1	4	1	713.82
01/13/2021 11:16	40	2	1	59	1	5	6	6	2	2	1	2	2	2	3	3	1	3	2	4	1	1	6	5	2	4	406.77
01/13/2021 11:15	19	1	1	8	6	6	5	7	1	1	2	5	5	5	7	6	6	3	3	1	2	5	4	5	2	1	294.06
01/13/2021 11:22	56	2	1	59	7	4	5	4	7	2	2	2	2	4	5	4	4	2	1	4	1	1	3	3	4	1	653.97
01/13/2021 11:19	35	1	1	14	5	5	6	4	4	2	2	2	4	5	4	4	3	4	3	1	1	1	5	2	4	1	425.22
01/13/2021 11:21	22	2	1	9	1	6	6	2	1	2	1	3	5	4	5	1	1	4	1	2	1	5	3	3	2	1	557.26
01/13/2021 11:22	50	1	1	3	6	6	6	4	4	2	2	4	4	4	6	5	6	4	2	1	2	1	3	1	2	1	595.29
01/13/2021 11:19	38	1	1	59	7	6	6	5	4	2	1	2	4	4	4	4	5	2	3	1	1	1	4	3	4	1	355.78
01/13/2021 11:20	59	1	1	59	6	6	6	2	2	1	1	2	1	2	7	1	1	4	1	2	1	1	6	2	4	1	390.57
01/13/2021 11:21	35	1	2	60	7	5	5	4	5	2	2	4	6	6	6	6	5	2	2	1	1	1	3	2	4	1	359.75
01/13/2021 11:22	60	1	1	59	7	6	4	2	7	2	2	4	2	4	4	3	1	2	2	1	1	1	4	3	4	1	348.29
01/13/2021 11:35	30	2	1	59	7	7	7	5	2	2	2	2	3	2	7	6	4	4	1	1	1	1	5	2	4	1	1134.18
01/13/2021 11:26	45	1	1	52	2	7	7	2	6	2	2	2	2	4	5	1	6	1	2	1	1	1	3	4	4	1	550.24
01/13/2021 11:33	72	2	2	8	7	2	2	2	7	2	2	3	5	5	6	4	2	3	2	1	1	4	2	2	4	1	932.23
01/13/2021 11:35	82	1	1	53	7	4	4	1	6	2	2	1	5	7	7	6	6	4	2	1	1	4	2	2	4	1	882.34
01/13/2021 11:32	57	1	1	59	2	7	7	4	1	2	2	2	2	3	4	1	2	2	2	1	1	6	3	3	4	1	579.93
01/13/2021 11:30	32	1	1	8	7	6	5	2	5	2	2	3	4	5	7	4	5	4	1	1	2	7	6	3	4	1	388.14
01/13/2021 11:32	34	1	1	9	7	6	6	7	1	1	2	2	5	7	7	7	3	4	3	1	2	1	2	1	2	1	434.48
01/15/2021 17:07	26	2	2	16	7	5	6	5	5	2	2	2	6	5	5	5	5	1	2	1	1	6	3	3	4	1	341.78
01/13/2021 11:37	40	2	2	25	6	7	5	3	4	2	2	4	5	5	6	5	5	4	3	2	1	6	6	3	4	1	402.61
01/13/2021 11:35	49	1	1	3	7	6	5	3	4	2	2	5	5	5	6	5	5	3	3	1	1	1	3	2	4	1	324.68
01/13/2021 11:35	28	1	1	43	5	6	6	6	5	1	1	1	1	1	7	1	1	2	2	6	1	1	1	2	1	1	285.95
01/13/2021 11:45	73	2	1	3	4	2	2	2	5	2	1	4	2	2	6	4	4	2	2	1	1	4	2	2	4	1	707.73
01/13/2021 11:39	27	2	1	9	5	6	3	3	4	2	2	2	3	4	4	3	3	3	1	1	1	1	3	2	4	1	394.68
01/13/2021 11:44	60	1	1	59	4	4	4	2	6	2	2	4	6	6	6	4	3	4	1	4	1	7	6	2	4	1	431.75
01/13/2021 11:51	60	2	1	9	7	6	6	2	5	2	1	3	2	2	6	4	2	4	1	2	1	1	5	1	4	1	449.4
01/13/2021 11:57	47	2	1	28	7	6	6	5	7	2	2	4	5	6	7	5	2	3	1	2	2	1	2	1	4	1	504.77
01/13/2021 12:03	72	1	2	35	7	4	4	1	7	2	2	1	5	5	7	7	4	4	2	1	1	4	2	2	4	1	842.18
01/13/2021 12:32	44	1	1	38	1	6	6	1	4	2	1	4	4	4	4	2	4	2	1	1	1	1	6	4	4	1	2505.4
01/13/2021 12:00	68	1	1	59	7	5	5	2	7	2	2	2	4	5	6	2	3	4	2	1	1	4	3	4	4	1	484.62
01/13/2021 12:12	73	2	1	26	6	3	4	3	7	2	2	3	5	6	6	6	5	4	3	4	2	4	1	1	4	1	710.88
01/13/2021 12:08	28	2	1	43	7	5	6	1	4	2	1	1	1	1	7	1	1	2	3	1	1	1	6	3	4	1	371.17
01/13/2021 12:16	45	1	1	34	7	6	6	6	4	2	1	3	5	4	7	4	5	3	1	1	1	1	4	3	4	1	421.47
01/13/2021 12:32	73	2	1	37	7	5	6	5	6	2	2	5	6	6	6	6	6	3	3	2	2	4	1	1	3	1	1030.1
01/13/2021 12:22	51	2	1	13	1	6	6	2	4	2	1	4	3	1	4	1	5	1	2	4	1	6	3	3	3	1	271.81
01/13/2021 12:27	38	1	1	37	4	6	6	6	4	2	2	4	4	5	6	2	1	3	1	2	1	1	6	3	4	3	439.46
01/13/2021 12:27	43	2	1	37	7	6	6	2	3	2	2	4	4	4	5	5	6	2	1	1	1	1	3	4	4	1	398.05
01/13/2021 12:41	36	1	1	59	7	6	6	4	5	2	2	2	4	3	6	6	5	1	1	1	1	1	3	5	4	1	430.54
01/13/2021 12:50	73	1	1	9	7	3	3	3	6	2	2	4	6	6	6	6	6	4	2	1	2	4	2	1	2	1	720.45
01/13/2021 12:46	61	2	1	57	7	5	3	1	7	2	2	3	5	4	6	5	2	2	1	1	1	1	4	3	4	4	440.94
01/13/2021 12:52	58	2	1	1	7	3	4	2	6	2	2	2	4	4	6	5	3	2	1	1	2	1	2	1	4	3	634.93
01/13/2021 12:53	41	2	1	59	3	1	4	1	4	2	2	4	4	3	4	4	5	3	1	2	1	7	6	6	3	2	629.45
01/13/2021 13:04	76	2	1	23	7	2	2	1	7	2	2	2	6	1	6	6	1	4	2	1	1	4	1	2	2	1	858.22
01/13/2021 13:11	47	1	1	16	6	3	5	4	4	2	2	3	3	3	6	3	4	2	2	2	1	1	2	3	3	1	1233.94
01/13/2021 13:10	39	1	1	7	4	4	4	4	3	2	2	4	3	3	4	4	3	4	3	3	2	7	1	2	2	1	806.96
01/13/2021 13:19	73	1	1	9	7	7	7	1	7	2	2	1	7	7	7	1	1	1	3	1	1	4	2	2	4	4	1013.67
01/13/2021 13:16	35	1	1	9	2	6	6	4	4	2	2	4	3	2	5	3	4	3	2	4	1	7	6	5	4	1	498.43
01/13/2021 13:45	28	2	2	24	6	5	4	4	6	2	2	3	5	5	6	4	4	2	1	1	2	7	6	3	4	1	2166.91
01/13/2021 13:34	21	1	1	10	1	7	7	1	1	2	2	1	1	1	6	1	1	1	2	4	1	5	1	3	2	1	318.2
01/13/2021 13:38	29	1	2	57	6	4	4	3	4	2	2	2	3	3	3	3	1	3	3	1	1	2	2	2	4	4	581.29
01/13/2021 13:34	33	1	2	33	4	4	4	1	4	2	2	1	1	1	7	1	1	1	2	1	1	1	3	4	4	1	350.62
01/13/2021 13:34	21	1	1	59	7	6	5	5	1	2	2	2	6	6	6	7	1	4	1	1	2	5	6	4	2	1	304.4
01/13/2021 13:50	38	2	2	16	1	6	6	4	4	2	1	1	2	1	5	3	1	1	2	4	1	6	1	5	4	1	1300.89
01/13/2021 13:40	19	1	2	13	7	5	3	2	6	2	2	2	2	4	5	2	2	2	2	4	2	6	3	4	2	1	658.91
01/13/2021 13:35	44	2	2	52	6	6	6	3	4	2	2	3	3	2	6	5	5	2	1	1	1	1	3	4	3	1	396.44
01/13/2021 14:05	61	2	2	36	4	6	6	1	6	2	2	4	5	5	6	3	2	3	1	4	1	1	3	2	4	1	2140.39
01/13/2021 13:34	32	2	2	60	1	6	5	5	5	2	2	3	1	1	1	1	1	2	2	7	1	6	1	2	4	3	296.67
01/13/2021 13:36	28	2	2	19	7	7	7	1	7	2	2	1	4	4	7	4	4	1	2	1	1	6	1	5	3	1	412.53
01/13/2021 13:34	33	1	2	29	6	7	6	6	7	2	2	1	1	3	4	1	1	3	3	1	1	1	3	4	4	1	282.11
01/13/2021 13:36	27	1	2	2	1	6	6	7	3	2	2	4	5	6	7	4	4	4	2	1	2	3	4	7	4	1	396.61
01/13/2021 13:42	48	2	2	29	7	3	3	5	6	2	2	5	3	3	6	4	5	1	3	2	1	6	6	5	3	1	716.07
01/13/2021 13:34	39	1	2	54	4	1	2	3	4	2	2	1	2	3	4	5	4	4	2	2	1	6	1	1000	4	2	152.34
01/13/2021 13:44	67	2	2	60	6	6	7	4	1	2	2	6	2	2	4	2	1	4	2	2	2	4	2	1	4	1	820.05
01/13/2021 13:42	47	1	2	60	3	6	3	3	3	2	2	2	2	3	3	2	2	3	2	4	1	3	3	5	4	1	726.19
01/13/2021 13:38	42	2	2	25	1	7	7	4	7	2	2	2	1	1	4	4	1	1	2	2	1	1	6	2	1	1	434.59
01/13/2021 13:41	66	2	2	60	7	3	3	1	7	2	2	4	5	5	7	5	5	1	1	4	1	4	6	2	4	1	652.63
01/13/2021 13:42	50	1	2	7	7	6	6	2	2	2	2	1	3	3	6	4	1	3	1	1	1	1	2	3	4	3	675.92
01/13/2021 13:44	29	2	1	60	7	6	6	3	5	2	2	3	6	6	6	5	6	2	1	1	1	7	3	3	4	1	829.34
01/13/2021 13:39	28	2	2	31	4	2	3	2	7	2	1	2	2	1	6	4	1	1	2	1	1	7	2	3	3	1	504.41
01/13/2021 13:35	27	2	2	34	1	7	7	2	5	2	2	1	1	2	2	2	2	1	2	1	1	1	2	2	3	1	259.13
01/13/2021 13:41	18	1	2	29	7	7	3	6	5	2	2	4	3	5	3	3	2	1	3	1	2	7	1	4	1	1	485.71
01/13/2021 13:44	48	1	1	14	4	6	6	4	5	2	2	4	4	4	5	4	5	3	3	2	1	1	4	5	4	1	741.33
01/13/2021 13:40	41	2	2	29	4	6	6	3	2	2	2	1	2	2	5	5	2	2	2	1	1	1	3	4	2	1	491.91
01/13/2021 13:41	41	2	1	50	1	7	7	1	7	2	2	1	7	6	7	7	5	2	1	4	1	1	2	4	4	1	494.47
01/13/2021 13:38	19	2	2	35	4	7	7	1	4	2	2	4	5	5	6	6	2	3	1	1	2	5	2	4	2	1	302.58
01/13/2021 18:08	28	1	2	58	2	2	6	4	2	2	2	4	4	6	6	5	2	4	2	1	1	6	6	3	4	1	303.12
01/13/2021 13:39	38	2	2	12	2	7	6	4	4	2	2	4	5	6	6	4	4	3	1	1	1	1	3	2	4	1	388.31
01/13/2021 13:36	31	2	2	20	6	6	6	5	6	2	2	7	7	6	6	6	6	2	2	4	1	6	6	3	4	1	183.89
01/13/2021 18:16	35	2	1	9	1	7	7	1	7	1	2	2	2	4	4	4	3	1	2	4	1	1	4	3	4	1	16960.4
01/13/2021 22:36	30	2	2	13	4	4	4	4	4	2	2	4	4	4	4	4	4	1	2	2	1	7	6	2	4	1	554.8
01/13/2021 13:40	57	2	2	32	7	6	3	2	3	2	2	2	5	6	7	6	6	2	1	1	2	1	3	4	4	1	358.13
01/13/2021 13:45	70	2	2	12	2	5	5	2	6	2	2	2	3	4	3	6	2	4	1	4	1	4	2	3	4	1	642.55
01/13/2021 13:49	63	2	2	42	7	1	2	2	7	2	2	4	2	3	7	6	5	4	2	1	1	4	2	2	3	1	890.88
01/13/2021 13:41	48	1	2	41	1	6	6	5	1	2	1	3	1	1	4	2	2	3	2	1	1	1	6	2	2	1	406.6
01/13/2021 13:41	19	2	2	60	7	6	6	3	1	2	2	5	6	5	7	6	7	4	1	1	2	5	5	4	2	1	356.49
01/13/2021 13:43	62	1	2	54	1	4	5	4	4	2	1	1	1	1	2	2	1	1	2	5	1	1	2	2	4	2	469.54
01/13/2021 13:41	60	2	2	29	7	7	2	1	7	2	2	4	5	5	6	4	3	1	1	4	1	2	2	2	4	1	371.22
01/13/2021 13:43	53	2	2	48	7	2	3	2	5	2	2	4	5	5	5	4	4	4	2	1	1	4	2	3	2	1	510.4
01/13/2021 13:48	52	2	2	11	6	7	6	7	5	2	2	7	3	7	7	7	7	4	2	7	2	6	6	3	2	1	746.11
01/13/2021 13:46	41	1	1	10	7	7	7	5	4	2	2	4	5	5	6	5	4	3	1	1	1	1	5	4	4	1	618.8
01/13/2021 13:44	32	2	1	44	2	4	4	4	6	2	2	4	2	1	1	1	2	3	2	4	1	2	2	3	1	1	442.86
01/13/2021 14:25	31	2	1	44	6	5	6	6	6	2	1	2	3	4	6	5	4	1	3	4	1	6	3	4	2	1	2899.37
01/13/2021 13:41	53	1	2	23	7	5	5	5	6	2	2	4	5	5	6	4	6	3	1	1	1	7	2	2	3	1	261.44
01/13/2021 13:45	71	2	2	44	7	5	6	4	4	2	2	4	5	5	7	6	5	4	3	1	1	4	1	6	4	1	453.77
01/13/2021 13:46	58	2	2	48	5	5	5	5	6	2	2	5	5	5	6	5	4	3	2	4	1	6	2	2	3	1	426.69
01/13/2021 13:44	54	2	2	56	7	6	6	6	6	2	2	1	4	6	6	6	4	3	1	1	1	1	3	2	4	2	306.57
01/13/2021 14:01	61	1	2	60	7	5	6	2	6	2	2	6	5	6	7	5	5	2	1	1	1	1	6	2	4	1	1349.16
01/13/2021 13:46	73	2	2	5	7	6	4	4	5	2	2	4	5	5	6	6	5	4	1	2	1	4	3	3	4	1	450.24
01/13/2021 14:00	33	2	2	57	5	5	3	3	6	2	2	2	4	5	6	5	4	4	3	1	1	1	4	2	4	1	1277.48
01/13/2021 13:46	28	2	2	23	4	6	6	1	4	2	2	4	5	5	5	5	3	2	1	4	2	1	3	3	4	1	368.32
01/13/2021 13:49	45	2	2	49	5	6	6	4	5	2	2	4	5	5	7	5	5	1	1	1	1	6	2	3	4	1	490.59
01/13/2021 13:49	43	1	1	15	1	6	5	4	1	1	1	1	5	5	6	4	5	3	2	1	1	1	6	3	3	1	424.86
01/13/2021 13:56	54	1	1	39	7	4	4	1	7	2	2	4	6	6	7	6	7	3	1	1	1	1	2	3	3	1	852.03
01/13/2021 13:51	33	2	2	33	3	4	4	1	4	2	2	2	2	3	4	3	4	4	2	2	1	6	6	4	3	1	523.08
01/13/2021 13:49	30	2	1	59	5	5	4	3	4	2	2	4	4	4	4	4	4	4	3	1	1	6	6	4	3	1	379.58
01/13/2021 13:57	49	1	2	60	7	6	6	2	4	1	2	4	5	6	7	4	5	1	3	1	1	1	6	4	4	1	805.89
01/13/2021 13:51	52	2	2	10	7	7	7	1	7	2	2	3	6	6	6	7	6	1	3	1	1	1	1	2	4	1	439.5
01/13/2021 13:53	32	2	1	10	4	5	6	5	7	2	2	2	3	1	4	5	5	1	2	2	1	3	1	4	4	1	440.84
01/13/2021 13:57	76	1	2	2	5	7	3	2	2	2	2	3	5	5	6	5	4	4	1	1	1	4	3	2	4	1	698.02
01/13/2021 13:52	48	2	2	15	6	5	5	1	7	2	2	5	4	6	6	5	5	3	3	2	1	1	3	2	4	1	421.23
01/13/2021 13:52	51	1	2	57	7	4	4	4	7	2	2	4	6	6	6	5	5	4	1	1	1	1	4	2	4	1	378.58
01/13/2021 13:55	47	2	2	2	4	6	6	4	3	2	1	3	3	3	6	4	2	4	2	1	1	1	2	4	2	1	514.49
01/13/2021 13:55	55	2	1	37	7	6	6	6	4	2	2	3	6	6	6	6	6	2	2	2	1	1	4	2	4	1	490.48
01/13/2021 13:54	20	2	1	15	6	5	6	2	6	2	2	3	5	5	6	6	3	1	1	1	1	5	1	3	2	1	349.25
01/13/2021 13:54	50	2	2	12	2	2	4	5	7	2	1	1	4	4	6	2	2	1	1	2	1	1	1	4	4	1	390.7
01/13/2021 14:00	46	1	2	47	7	4	4	3	4	2	2	6	5	5	6	6	6	4	1	1	2	4	3	4	2	1	692.26
01/13/2021 14:01	58	1	2	60	7	5	5	4	7	2	2	3	5	5	7	4	5	3	3	1	1	6	2	2	4	1	750.74
01/13/2021 13:54	24	2	1	50	4	4	4	3	6	2	2	3	5	5	5	4	4	2	1	2	1	3	3	2	4	2	192.45
01/13/2021 14:00	58	2	2	24	6	5	4	2	7	2	2	5	2	3	6	3	2	4	2	6	1	1	3	3	4	1	566.67
01/13/2021 13:57	40	2	2	60	7	7	7	2	7	2	2	2	6	6	7	6	6	4	1	1	1	1	4	4	4	1	326.62
01/13/2021 14:04	68	1	2	58	7	1	4	5	7	2	2	4	5	6	6	4	4	4	2	1	2	4	1	1	3	1	694.18
01/13/2021 14:05	53	2	2	44	7	7	7	1	7	2	2	1	6	6	7	7	6	2	1	1	1	1	6	1	3	1	771.1
01/13/2021 14:01	36	1	2	60	7	6	6	4	5	2	2	5	5	4	6	4	4	3	1	2	1	1	6	2	4	1	509.22
01/13/2021 13:59	51	1	2	38	4	6	4	5	2	2	2	4	2	2	6	4	5	4	2	1	2	6	2	2	3	1	309.35
01/13/2021 14:06	55	1	2	30	3	6	6	4	4	2	2	4	5	4	6	5	5	5	1	1	1	1	2	2	4	1	740.11
01/13/2021 14:50	57	1	2	60	7	7	7	5	6	1	1	5	5	6	7	5	4	1	2	1	1	3	6	3	4	1	3337.55
01/13/2021 14:01	20	2	1	12	6	5	6	7	4	2	2	4	4	4	6	6	2	1	2	2	2	2	1	0	3	1	343.72
01/13/2021 13:59	20	1	2	29	3	5	3	5	4	2	2	4	5	5	5	6	4	5	1	6	2	5	6	5	2	1	244.36
01/13/2021 14:02	31	2	2	60	6	7	6	4	1	2	2	1	2	6	6	5	4	3	2	1	2	1	6	3	4	2	387.26
01/13/2021 14:04	49	2	2	60	5	5	4	4	4	2	2	5	5	5	5	5	4	2	3	4	1	1	2	3	3	3	460.91
01/13/2021 14:04	54	1	2	19	6	5	5	2	4	2	2	3	6	5	5	5	5	2	3	2	1	1	2	2	3	1	456.35
01/13/2021 14:16	42	2	2	2	5	6	5	4	5	2	2	4	5	5	5	3	4	3	3	4	1	6	6	4	4	1	737.29
01/13/2021 14:13	72	1	1	59	4	2	2	3	4	2	2	4	2	3	5	4	2	3	2	2	1	4	2	2	3	1	839.5
01/13/2021 14:07	53	2	2	29	7	6	6	1	7	2	2	4	6	6	6	5	5	3	1	4	1	1	3	3	4	1	432.66
01/13/2021 14:08	67	2	2	38	7	7	7	4	4	2	2	7	1	1	4	1	1	4	1	4	2	4	6	0	4	1	450.67
01/13/2021 15:03	60	2	2	5	7	6	6	3	7	2	2	3	6	5	6	6	5	3	1	1	1	1	2	2	4	1	651.06
01/13/2021 14:12	60	1	2	34	7	4	5	2	6	2	1	4	5	5	4	6	6	2	1	2	1	6	6	3	4	1	672.28
01/13/2021 14:13	49	2	2	16	7	5	5	2	6	2	2	5	3	3	6	5	4	3	1	2	1	1	1	4	4	1	682.58
01/13/2021 14:25	31	2	2	15	4	2	2	4	7	2	2	1	1	1	6	5	4	1	3	1	1	1	4	3	4	1	1297.41
01/13/2021 14:09	35	2	1	60	7	4	6	2	4	1	1	4	5	5	6	5	5	3	1	1	1	2	4	4	4	1	319.11
01/13/2021 14:13	28	1	2	60	5	4	5	4	5	2	2	4	3	4	4	3	4	4	1	5	2	1	5	4	4	1	491.1
01/13/2021 14:11	45	1	2	21	7	7	7	4	7	2	2	1	4	5	7	4	3	1	2	1	1	3	3	4	4	1	296.99
01/13/2021 14:14	49	2	2	15	7	7	7	2	5	2	2	4	4	4	7	4	4	4	1	1	1	1	6	2	4	1	390.47
01/13/2021 14:17	41	1	2	29	7	7	7	7	1	2	2	1	3	3	3	2	1	4	2	1	1	1	3	3	4	1	443.65
01/13/2021 14:24	62	1	2	35	1	7	7	2	2	2	2	4	6	6	7	6	5	2	2	1	1	1	2	2	4	1	747.79
01/13/2021 14:21	70	2	1	59	2	2	4	4	1	2	2	4	3	3	3	2	2	4	1	2	2	4	1	1	4	3	517.82
01/13/2021 14:20	45	2	1	59	4	5	5	4	5	2	2	4	3	3	5	3	3	4	1	2	1	7	6	4	4	1	397.18
01/13/2021 14:21	61	2	2	10	7	6	3	2	5	2	2	2	5	7	7	3	3	4	2	1	1	2	2	2	4	1	441.88
01/13/2021 14:20	29	1	2	53	7	4	4	7	4	2	2	4	1	1	6	4	1	4	2	1	2	1	2	2	3	1	336.31
01/13/2021 14:24	32	2	2	60	1	4	4	4	1	1	1	2	1	1	5	1	1	1	2	2	1	1	3	3	4	3	592.73
01/13/2021 14:20	35	1	2	60	4	5	6	5	5	2	1	4	5	3	5	4	3	4	1	1	1	1	2	5	4	2	334.65
01/13/2021 14:24	41	2	2	41	1	4	4	6	4	2	1	2	2	2	4	4	2	2	1	1	1	6	2	2	2	1	497.1
01/13/2021 14:32	73	2	2	15	7	2	3	4	7	2	2	5	3	4	7	5	2	3	3	2	2	4	2	4	3	1	921.13
01/13/2021 14:25	45	1	2	15	7	5	5	5	4	2	2	5	4	5	6	3	4	1	2	1	1	3	3	5	4	1	510.23
01/13/2021 14:24	62	2	1	59	1	6	6	3	2	2	1	2	1	1	1	1	1	2	2	6	1	6	6	2	4	1	466.93
01/13/2021 14:26	55	2	1	11	6	3	3	2	3	2	2	2	3	6	6	4	3	1	2	4	1	4	1	3	3	1	618.47
01/13/2021 14:39	28	2	2	5	4	6	5	4	5	2	2	5	5	5	7	4	3	1	1	2	1	1	3	4	4	1	1384.02
01/13/2021 14:29	50	2	2	60	6	3	3	5	6	2	2	3	3	2	3	3	2	3	2	4	1	1	2	4	3	2	748.65
01/13/2021 14:23	52	2	2	10	7	6	6	3	7	2	2	2	3	3	5	5	6	3	2	1	1	1	6	2	4	1	312.33
01/13/2021 14:23	28	2	2	10	7	6	6	4	6	2	2	4	4	4	6	3	4	3	3	1	1	7	2	2	4	1	307.19
01/13/2021 14:31	72	1	2	10	6	5	5	4	4	2	2	4	1	2	6	2	1	4	2	1	1	4	3	2	4	1	751.83
01/13/2021 14:29	53	2	2	10	7	6	6	5	5	2	2	4	6	5	6	6	3	3	2	2	1	2	2	3	3	1	408.09
01/13/2021 14:27	27	1	2	58	4	4	4	4	4	2	2	4	4	4	4	4	4	4	1	4	2	6	6	1	2	1	263.77
01/13/2021 14:31	37	1	2	55	2	5	6	5	6	2	1	4	6	6	6	5	4	4	3	1	1	1	3	5	4	1	462.78
01/13/2021 14:31	32	2	2	19	2	6	6	3	4	2	2	3	4	4	5	4	4	4	1	1	1	7	3	5	3	1	400.25
01/13/2021 14:34	61	2	2	33	7	7	7	5	4	2	2	3	3	3	6	3	2	4	1	5	1	1	4	2	4	1	469.69
01/13/2021 14:29	39	1	2	60	6	3	3	5	2	2	2	5	3	2	6	5	2	4	1	2	1	2	3	2	4	1	163.06
01/13/2021 14:35	70	1	2	38	7	4	4	1	6	2	2	2	6	5	7	6	6	2	2	1	1	4	2	2	4	1	471.3
01/13/2021 14:40	71	2	1	46	7	6	6	1	4	2	2	2	2	2	5	5	2	4	2	2	2	4	1	1	3	1	716.93
01/13/2021 14:38	21	2	2	60	1	6	6	3	3	2	2	1	2	2	4	4	2	4	2	2	1	1	6	3	2	2	504.4
01/13/2021 14:43	48	1	2	41	7	5	1	2	7	2	2	3	3	5	6	3	3	2	1	1	1	1	2	3	3	1	703.55
01/13/2021 14:41	55	1	2	13	6	3	3	3	6	2	2	2	4	4	6	3	6	3	2	2	1	1	3	2	3	1	513.41
01/13/2021 14:43	55	2	2	11	7	7	7	2	5	2	2	3	5	5	6	5	4	2	2	1	1	1	3	2	3	1	601.43
01/13/2021 14:44	41	2	2	60	7	6	5	1	5	2	1	4	6	6	6	4	2	2	1	1	1	1	4	3	4	1	631.83
01/13/2021 14:40	51	2	2	29	7	5	3	4	6	2	2	4	6	6	7	5	5	1	2	1	1	1	3	4	4	1	400.23
01/13/2021 14:45	45	2	2	60	7	6	6	1	6	2	2	2	2	2	3	4	3	4	1	1	1	1	6	3	4	1	414.16
01/13/2021 15:00	46	1	2	53	6	6	6	5	4	2	1	5	5	5	6	5	5	2	3	1	1	1	4	5	4	1	1231.85
01/13/2021 14:47	60	1	1	52	4	6	4	2	7	2	2	2	1	1	1	1	1	4	2	1	2	4	1	1	4	1	385.14
01/13/2021 14:49	67	1	2	16	7	6	6	6	6	2	2	5	6	6	6	4	4	4	2	4	1	1	4	2	4	1	436.37
01/13/2021 14:54	76	1	2	50	6	3	3	4	5	2	2	2	1	2	5	1	2	4	2	3	1	4	3	2	4	1	704.24
01/13/2021 14:50	30	2	1	14	1	7	6	4	2	2	2	3	2	2	6	2	1	3	2	4	1	2	6	3	4	1	374.14
01/13/2021 15:02	74	2	2	38	2	7	6	2	1	2	2	1	4	6	7	2	2	4	1	4	2	4	1	1	3	1	783.95
01/13/2021 14:55	29	1	2	57	5	4	4	5	6	2	1	2	3	4	6	6	2	2	3	2	1	1	3	3	2	1	369.99
01/13/2021 15:00	70	2	1	59	7	6	6	4	5	2	2	6	6	6	7	6	6	4	1	1	2	4	6	1	4	1	503.95
01/13/2021 15:02	70	2	1	14	3	3	5	4	2	2	2	4	5	4	5	5	5	3	1	1	2	4	2	2	4	1	554.31
01/13/2021 15:07	50	2	2	35	1	3	3	1	4	2	2	3	3	5	5	2	2	3	2	4	1	1	1	4	3	1	869.88
01/13/2021 15:04	28	2	1	28	6	7	7	5	2	2	2	6	7	7	7	6	5	3	2	1	1	1	3	2	4	1	580.3
01/13/2021 15:10	66	2	2	44	7	4	5	1	6	2	2	3	3	4	4	2	5	4	1	1	2	4	1	1	2	1	839.93
01/13/2021 15:05	51	1	1	20	7	6	6	5	2	2	1	4	4	4	6	6	4	3	3	2	1	1	4	3	4	1	444.86
01/13/2021 15:07	51	2	1	46	4	6	5	6	4	2	2	4	4	4	5	4	4	3	2	1	1	1	3	2	3	1	516.75
01/13/2021 15:08	39	1	2	43	2	6	6	4	7	2	2	4	5	5	6	3	4	3	2	4	1	1	3	5	4	1	463.38
01/13/2021 15:09	64	1	2	48	7	1	4	4	3	2	2	1	2	3	6	2	3	2	2	2	1	4	2	2	4	2	449.62
01/13/2021 15:48	57	1	2	29	7	3	4	1	6	2	2	6	6	6	6	2	4	3	3	2	2	2	1	1	3	1	2726.96
01/13/2021 15:10	26	1	2	30	7	7	7	1	6	2	1	1	1	7	7	5	7	1	2	1	2	1	1	1	2	1	321.56
01/13/2021 15:13	36	1	2	30	1	7	7	7	1	2	2	3	1	1	6	6	1	1	1	7	2	3	3	1	2	1	440.98
01/13/2021 15:15	67	2	2	11	3	3	2	3	7	2	2	2	3	3	5	3	4	4	2	4	1	4	2	2	4	1	504.05
01/13/2021 15:14	43	1	2	60	7	6	6	2	6	2	2	4	2	2	6	3	1	3	1	2	1	1	6	4	4	1	402
01/13/2021 15:15	35	1	1	15	7	7	5	2	6	2	2	4	4	4	6	4	5	3	2	2	1	1	3	3	4	1	468.58
01/13/2021 15:16	70	2	2	34	7	5	6	4	7	2	2	4	6	6	7	7	4	4	2	1	1	4	1	2	4	1	498.58
01/13/2021 15:17	26	2	2	4	1	7	6	2	6	2	2	4	4	4	4	6	4	1	2	2	1	7	1	3	3	1	471.96
01/13/2021 15:18	64	2	2	20	4	6	5	2	6	2	2	4	3	4	6	3	5	3	1	1	1	1	2	3	3	1	570.29
01/13/2021 15:16	25	2	2	38	4	1	1	1	5	2	2	3	4	4	6	6	3	4	2	1	2	6	2	3	4	1	407.99
01/13/2021 16:01	51	1	2	3	4	1	7	4	4	2	2	1	4	7	4	7	7	4	2	4	2	7	6	1	2	1	3097.41
01/13/2021 15:21	39	2	2	60	7	5	6	5	4	2	2	5	4	4	7	4	4	2	1	1	1	1	6	5	4	1	450.96
01/13/2021 15:25	41	2	1	9	6	4	4	1	4	2	1	2	5	5	7	5	2	2	2	1	1	1	2	3	3	1	520.91
01/13/2021 15:32	56	2	1	15	4	4	4	3	6	1	1	4	1	1	6	5	2	2	2	1	1	3	3	3	4	1	824.97
01/13/2021 15:45	26	2	2	16	1	6	6	4	6	2	2	3	3	4	6	2	2	4	2	2	2	1	2	3	4	1	1197.1
01/13/2021 16:40	40	2	2	44	4	5	5	4	4	2	2	4	4	4	6	4	4	3	3	1	1	2	2	4	4	1	483
01/13/2021 15:40	65	2	2	10	7	6	6	1	7	2	2	5	6	6	6	6	6	2	2	1	1	4	2	2	4	1	676.48
01/13/2021 15:41	39	2	2	42	7	6	7	2	7	1	2	2	5	6	7	6	7	3	2	1	1	1	3	4	4	1	750.79
01/13/2021 15:39	19	2	2	12	7	7	7	1	5	2	2	4	4	4	4	4	4	1	3	4	2	7	6	3	2	1	419.7
01/13/2021 15:41	62	2	1	59	7	6	6	6	6	2	2	1	7	7	7	1	7	1	1	1	1	1	2	2	4	1	430.2
01/13/2021 15:47	60	2	2	34	7	7	6	7	7	2	1	2	3	4	6	6	5	1	1	1	1	2	6	2	4	1	452.61
01/13/2021 15:57	55	2	2	60	4	4	5	4	3	2	1	2	4	4	6	4	4	3	1	4	1	1	2	3	4	2	1017.64
01/13/2021 15:52	54	2	2	29	7	6	6	6	6	1	2	5	6	6	6	6	5	2	2	1	1	1	2	4	2	1	645.59
01/13/2021 15:54	34	1	2	43	7	7	7	7	7	2	2	1	3	3	6	1	5	1	2	4	1	3	1	2	4	1	735.57
01/13/2021 15:52	33	1	2	60	4	7	7	5	7	2	2	2	2	3	4	5	5	4	1	1	1	6	2	3	2	1	445.21
01/13/2021 16:01	63	1	2	60	7	6	7	3	6	2	2	3	5	6	6	5	4	3	2	2	1	6	3	2	3	1	903.36
01/13/2021 15:57	51	1	1	37	6	5	5	4	4	2	2	4	3	3	4	2	1	2	2	2	1	6	2	2	2	1	479.94
01/13/2021 15:56	51	1	2	41	6	5	5	4	5	2	2	3	3	3	4	4	3	3	2	4	1	1	2	5	4	1	383.82
01/13/2021 16:07	72	1	2	44	6	4	5	3	6	2	2	4	5	5	6	6	5	3	3	3	1	4	2	2	2	1	959.05
01/13/2021 15:54	46	1	1	44	1	1	1	1	1	1	1	1	1	1	1	1	1	1	2	1	1	1	6	3	4	1	212.37
01/13/2021 15:57	45	2	2	60	6	4	4	4	4	2	2	4	5	5	5	5	5	4	1	2	1	1	3	4	4	2	360.73
01/13/2021 16:11	58	2	2	16	5	6	3	4	7	2	2	4	6	6	6	2	3	3	3	4	1	1	3	2	4	1	1116.34
01/13/2021 16:03	54	1	2	15	7	6	6	6	6	2	2	2	2	3	7	2	2	1	2	1	1	2	3	4	4	1	635.96
01/13/2021 15:59	42	2	2	39	6	6	6	5	4	2	2	6	6	6	6	5	5	2	1	1	1	2	1	6	4	1	365.72
01/13/2021 16:08	27	2	2	11	7	4	3	3	4	1	2	1	3	3	6	5	6	1	3	1	1	7	3	2	4	1	867.86
01/13/2021 16:03	42	2	1	59	4	7	7	5	3	2	2	1	6	6	7	6	5	3	1	1	1	7	6	4	4	1	435.47
01/13/2021 16:09	64	2	1	60	7	7	7	3	7	2	2	6	5	7	7	5	3	3	3	1	1	1	3	2	4	1	493.55
01/13/2021 16:10	63	1	2	10	3	5	5	1	7	2	2	6	2	4	4	1	1	1	3	1	1	4	1	2	3	1	430.16
01/13/2021 16:13	47	1	2	30	7	6	2	2	7	2	2	1	1	3	6	3	1	4	2	1	2	6	2	3	3	1	408.24
01/13/2021 16:14	65	2	2	10	4	4	4	1	7	2	2	4	1	1	2	1	1	1	2	1	1	4	1	2	4	1	229.02
01/13/2021 16:24	41	2	2	60	1	7	7	1	7	2	2	1	4	4	4	4	6	1	2	4	2	6	2	1	2	1	631.1
01/13/2021 16:25	79	1	1	9	7	4	5	3	6	2	2	5	6	7	7	6	6	4	2	1	1	4	3	2	4	1	527.5
01/13/2021 16:39	47	1	2	13	6	4	4	4	7	2	1	4	5	6	6	5	3	3	2	1	1	1	3	3	2	1	732.9
01/13/2021 16:31	28	1	2	13	5	6	6	4	4	2	1	5	3	4	5	4	4	4	1	4	2	5	4	1	4	1	173.46
01/13/2021 17:00	46	2	2	38	7	7	7	3	7	2	2	4	7	7	7	7	6	5	1	4	1	1	3	2	4	1	1902.12
01/13/2021 16:38	55	2	1	59	5	6	6	3	4	2	2	4	3	2	4	4	1	4	2	1	1	1	6	4	3	1	558.83
01/13/2021 16:37	64	1	2	21	7	4	4	1	7	2	2	1	4	4	7	4	6	1	2	1	1	4	1	2	3	1	550.79
01/13/2021 16:50	47	1	2	60	4	5	5	6	2	1	1	4	2	5	3	5	1	2	1	4	1	7	2	4	4	3	899.04
01/13/2021 16:41	60	1	2	46	7	6	6	6	6	1	2	4	5	6	6	4	4	3	2	1	1	1	3	2	4	1	344.36
01/13/2021 16:47	60	2	2	35	7	4	4	3	7	2	2	2	5	6	5	6	5	2	2	1	1	1	3	2	4	1	471.92
01/13/2021 16:46	70	2	1	42	5	6	5	4	1	2	2	4	4	4	6	5	4	3	1	1	1	4	2	2	2	1	371.65
01/13/2021 16:56	47	1	2	35	6	5	5	4	5	1	1	5	6	6	7	5	6	3	2	2	1	1	3	4	3	1	908.1
01/13/2021 16:57	66	2	2	13	1	4	4	4	7	2	2	2	1	2	4	4	1	4	3	4	1	4	6	2	3	1	949.33
01/13/2021 16:50	40	1	2	10	1	6	6	5	4	2	2	4	1	3	2	2	1	4	1	4	1	7	3	6	3	1	395.48
01/13/2021 16:55	65	2	2	16	4	6	6	2	6	2	2	3	6	6	6	4	4	2	2	4	1	4	6	2	4	1	596.14
01/13/2021 17:08	47	2	1	9	2	7	7	5	4	2	2	7	3	6	6	3	1	4	1	1	1	1	3	3	4	1	1248.94
01/13/2021 17:02	72	1	2	50	6	6	3	4	5	2	2	5	5	6	6	3	2	4	3	3	1	4	2	2	4	1	713.15
01/13/2021 17:01	61	1	2	36	6	5	5	4	6	2	1	5	4	5	5	3	2	3	3	2	1	3	6	2	2	1	486.85
01/13/2021 17:07	26	2	1	14	4	5	5	4	4	2	2	4	4	6	6	6	2	4	2	1	1	1	3	2	4	1	293.79
01/13/2021 17:14	41	1	2	29	7	7	7	4	4	2	2	4	4	4	6	6	4	3	2	1	1	1	4	5	4	1	625.34
01/13/2021 17:20	75	2	2	57	6	6	6	5	6	1	1	4	4	4	5	5	5	4	2	1	2	4	1	1	4	1	732.56
01/13/2021 17:41	77	1	2	40	7	6	4	6	6	2	2	4	5	6	7	6	5	4	2	1	1	4	2	2	2	1	1762.46
01/13/2021 17:24	24	2	1	59	2	6	3	5	5	1	1	5	3	2	4	4	2	2	2	4	1	1	3	3	4	3	467.6
01/13/2021 17:33	47	2	1	10	7	5	5	2	7	2	2	3	5	6	7	6	6	4	3	1	1	1	4	4	4	1	1011.39
01/13/2021 17:27	63	2	2	44	7	5	6	2	5	2	2	4	5	6	7	5	5	4	3	1	1	2	2	2	4	1	329.49
01/13/2021 17:47	63	1	1	59	7	5	5	2	7	2	2	4	4	6	5	2	2	3	1	1	1	1	3	2	4	1	1493.14
01/13/2021 17:44	40	2	2	27	7	6	6	5	5	2	2	2	4	4	4	4	5	4	1	2	1	1	6	4	4	1	1292.83
01/13/2021 17:43	50	2	2	60	1	7	7	2	6	2	2	3	2	1	1	2	2	2	2	2	1	6	6	3	3	2	1224
01/13/2021 17:32	33	1	2	56	7	6	4	2	6	2	2	1	1	1	6	5	3	4	1	1	2	1	3	1	4	1	510.19
01/13/2021 17:32	34	1	2	39	6	6	6	2	5	2	2	1	3	4	6	4	1	3	1	2	1	6	6	5	3	1	399.39
01/13/2021 17:43	54	2	2	25	4	7	7	1	4	2	2	2	4	4	5	4	2	1	2	2	2	7	1	2	4	1	735.08
01/13/2021 17:42	63	1	1	9	6	5	6	6	6	2	2	3	1	3	7	3	1	2	1	1	2	1	3	1	4	1	611.69
01/13/2021 17:47	79	2	2	30	7	4	4	2	7	2	2	5	6	6	6	5	5	3	2	2	2	4	2	1	4	1	870.81
01/13/2021 19:59	59	2	2	15	1	6	7	3	1	2	2	4	1	1	3	1	1	4	2	7	1	1	2	3	4	1	8762.37
01/13/2021 17:50	52	1	2	52	3	4	4	3	6	2	2	2	1	1	3	1	1	2	2	4	1	1	4	4	4	1	675.72
01/13/2021 17:50	58	2	2	15	2	2	4	1	4	2	2	4	2	2	5	3	4	1	2	1	1	4	1	2	4	3	615.56
01/13/2021 17:47	29	1	1	60	7	6	4	7	1	2	2	4	3	4	4	4	4	2	2	2	1	1	3	2	4	1	266.26
01/13/2021 18:02	23	2	2	10	7	4	4	4	3	2	2	1	4	4	6	4	2	3	2	1	1	1	2	3	4	1	967.55
01/13/2021 17:57	61	2	1	59	5	6	5	4	5	2	2	4	5	3	6	4	3	4	3	1	1	1	3	2	4	1	349.7
01/13/2021 18:07	78	2	2	30	7	3	1	2	7	2	2	5	5	4	7	6	5	4	2	1	1	4	2	2	4	1	577.39
01/13/2021 18:06	25	1	2	10	7	6	5	4	4	2	2	7	7	7	7	7	5	4	2	1	2	5	1	2	4	1	321.12
01/13/2021 18:18	71	2	2	49	7	4	4	3	6	2	2	2	5	5	6	6	4	3	3	2	1	4	6	3	4	1	894.4
01/13/2021 18:10	51	1	2	60	7	2	2	2	7	2	2	3	3	3	4	4	1	2	2	7	1	1	3	3	4	2	424.52
01/14/2021 07:30	24	1	2	12	1	7	7	2	5	2	2	2	1	5	5	4	5	1	2	4	2	5	2	4	4	1	3018.83
01/13/2021 18:15	51	2	2	56	7	6	2	2	6	2	2	2	1	4	7	4	3	1	2	1	1	1	2	2	3	1	573.77
01/13/2021 18:19	49	2	2	24	7	7	7	1	7	2	2	1	7	7	7	6	6	1	2	1	1	1	3	3	2	1	593.32
01/13/2021 18:19	50	1	1	9	7	6	6	2	6	2	2	2	6	5	7	5	6	2	1	1	2	1	3	2	4	1	526.16
01/13/2021 18:18	59	1	2	57	7	5	6	4	6	2	2	6	6	6	6	4	4	3	1	1	1	1	4	2	4	1	385.08
01/13/2021 18:20	64	2	2	56	7	4	4	3	7	2	2	5	6	6	6	6	3	3	1	1	1	4	1	2	4	1	534.16
01/13/2021 18:17	19	2	1	25	7	3	3	4	4	2	2	5	5	6	7	5	1	1	3	1	2	5	1	4	4	1	323.52
01/13/2021 18:20	33	2	2	49	4	7	6	5	5	2	2	3	3	4	6	4	4	2	3	1	1	5	6	4	4	1	346.34
01/13/2021 18:25	34	2	1	14	7	4	5	4	7	2	1	3	5	5	5	6	3	1	2	1	1	6	6	5	3	1	395.74
01/13/2021 18:27	22	1	1	59	7	6	7	4	6	2	2	4	6	6	7	6	6	3	1	1	1	2	3	3	2	1	398.34
01/13/2021 18:40	26	2	2	33	2	6	6	2	6	2	1	2	2	5	5	4	4	1	1	2	1	6	2	5	4	1	348.88
01/13/2021 18:54	29	1	2	10	5	5	5	3	1	1	1	5	6	6	7	4	6	4	1	1	2	1	5	4	4	1	603.68
01/13/2021 18:50	24	2	2	25	7	6	6	2	6	2	2	2	4	6	7	4	4	3	2	1	1	1	4	2	4	1	344.2
01/13/2021 18:59	61	2	2	30	5	6	6	4	7	2	2	2	6	6	6	6	6	4	3	4	1	6	2	2	3	1	757.25
01/13/2021 19:01	26	1	2	15	1	5	5	1	6	2	2	4	4	4	4	4	4	3	2	1	2	1	2	3	3	1	378.62
01/13/2021 19:04	67	1	2	42	7	5	5	4	4	2	2	4	4	5	6	5	4	3	2	2	1	4	1	2	2	1	569.85
01/13/2021 19:10	52	2	2	57	7	4	4	2	5	2	2	3	4	6	6	6	4	1	1	2	1	1	2	3	4	1	666.81
01/13/2021 19:13	68	1	2	26	7	5	4	2	6	2	2	2	5	6	7	5	6	2	1	1	1	4	3	2	4	1	418.24
01/13/2021 19:11	26	2	1	10	7	3	2	3	7	2	2	5	6	4	6	5	6	2	1	1	1	6	2	4	4	1	282.18
01/13/2021 19:19	69	1	2	10	7	2	5	2	6	2	2	2	7	7	7	7	3	3	2	1	1	4	3	2	4	1	704.66
01/13/2021 19:50	77	2	2	10	7	6	5	4	7	2	2	4	3	3	5	3	2	4	1	5	1	4	2	3	4	1	1376.31
01/13/2021 19:39	77	2	1	37	6	6	6	6	7	2	1	5	2	5	5	2	1	2	1	4	2	4	1	1	3	1	575.13
01/13/2021 19:41	51	1	1	37	7	4	4	4	6	2	2	4	5	5	6	5	5	4	2	1	2	1	6	1	4	1	699.87
01/13/2021 19:41	35	1	2	57	7	6	6	6	4	2	2	5	5	6	6	5	6	2	2	2	2	1	2	1	3	1	598.04
01/13/2021 19:38	50	2	1	41	4	5	6	1	5	2	1	5	5	5	6	5	6	1	1	4	1	2	2	2	4	1	363.24
01/13/2021 20:06	26	2	1	10	6	6	6	3	5	2	2	4	5	6	7	6	4	4	1	1	1	6	3	3	4	1	371.31
01/13/2021 20:14	37	2	2	58	4	6	6	4	4	1	1	5	5	5	5	5	5	2	2	4	1	2	1	4	3	1	716.03
01/13/2021 20:15	59	1	2	29	7	6	6	4	5	2	2	4	5	5	6	6	4	3	1	1	1	6	3	2	4	1	370.66
01/13/2021 20:24	43	1	1	15	7	7	7	5	7	2	2	1	2	5	6	4	5	3	2	1	1	1	6	4	3	1	415.86
01/13/2021 20:22	33	2	2	60	7	7	5	4	6	2	2	2	2	3	4	3	3	2	1	1	1	6	3	3	4	1	326.91
01/13/2021 20:22	51	1	1	9	7	5	6	2	4	2	1	4	5	5	5	4	5	3	2	2	1	1	3	4	4	1	271
01/13/2021 20:27	25	2	2	30	4	5	6	4	5	2	2	3	4	4	5	4	3	3	2	3	1	2	5	3	3	1	424.6
01/13/2021 20:28	21	2	2	15	7	7	7	1	4	2	1	1	4	4	6	6	4	3	1	1	2	5	3	3	2	1	445.13
01/13/2021 20:40	87	1	2	35	7	1	1	1	7	2	2	1	4	3	7	4	4	4	2	1	1	4	3	2	2	1	943.68
01/13/2021 20:36	60	1	2	60	7	6	6	2	6	2	2	5	4	4	6	5	5	4	3	1	1	1	4	3	4	1	483.62
01/13/2021 20:38	44	2	1	9	1	7	6	5	1	2	2	4	4	5	5	5	4	3	2	4	1	1	6	4	3	1	323.78
01/13/2021 20:49	50	1	2	10	1	6	5	1	3	2	2	2	2	1	6	1	1	2	2	1	2	1	3	2	4	1	645.59
01/13/2021 20:53	55	1	2	10	2	5	6	4	3	1	2	4	2	5	6	4	5	4	2	4	1	1	4	2	4	1	662.22
01/13/2021 20:56	36	2	1	59	7	7	5	5	3	2	2	5	6	5	6	7	3	4	1	1	1	1	5	2	4	1	401.65
01/13/2021 21:01	32	1	2	10	7	7	6	2	6	2	2	1	4	6	6	6	4	2	1	1	1	1	4	4	2	1	464.42
01/13/2021 21:03	56	1	2	53	1	6	4	2	7	2	2	6	2	4	6	1	1	4	1	1	1	1	6	3	4	1	519.64
01/13/2021 21:04	58	1	2	34	7	4	3	4	6	2	2	3	2	2	6	5	1	1	2	1	1	1	1	2	4	1	591.58
01/13/2021 21:04	24	2	1	12	6	3	4	3	4	2	2	2	4	5	6	6	3	1	2	1	2	5	6	6	4	1	468.68
01/13/2021 21:02	34	2	1	28	7	6	7	6	7	1	2	1	6	6	7	6	6	4	1	1	1	6	2	3	4	1	369.02
01/13/2021 21:14	44	1	2	8	4	6	6	4	4	2	2	2	3	3	6	4	3	2	2	2	1	1	2	3	3	1	413.16
01/13/2021 21:13	35	1	2	48	7	7	7	1	7	2	2	1	4	3	7	7	1	4	1	1	1	1	6	3	4	1	302.51
01/13/2021 21:19	38	1	2	15	7	6	6	4	4	2	2	2	4	4	6	6	4	3	3	1	1	1	4	5	4	1	299.46
01/13/2021 21:29	78	2	2	42	7	2	3	2	7	2	2	2	5	5	6	6	6	2	2	1	1	4	1	2	4	1	832.96
01/13/2021 21:31	69	2	2	16	4	5	5	2	7	2	2	4	5	6	6	4	4	3	2	2	1	4	2	2	4	1	899.45
01/13/2021 21:30	55	2	2	20	7	7	7	1	7	2	2	7	6	7	7	7	5	4	2	1	1	3	2	2	4	1	527.48
01/13/2021 21:28	50	2	2	29	7	4	4	1	4	2	2	4	4	4	4	4	2	4	3	4	1	6	6	3	2	1	319.16
01/13/2021 21:35	28	2	2	38	6	6	5	3	6	2	2	2	6	6	6	5	5	4	1	1	2	1	2	2	4	1	414.78
01/13/2021 21:42	31	1	2	55	6	7	6	2	2	1	1	6	5	7	7	2	5	3	2	1	2	1	4	4	4	1	694.36
01/13/2021 21:40	29	2	2	10	1	5	6	2	1	2	2	4	2	3	5	2	1	1	1	1	1	6	4	4	4	1	454.64
01/13/2021 21:48	60	1	2	53	7	5	6	5	7	2	1	5	2	2	6	3	4	4	2	1	1	1	4	2	4	1	544.38
01/13/2021 22:03	60	2	2	7	1	7	7	4	1	2	2	4	2	1	6	1	1	4	2	5	1	4	3	4	4	1	539.15
01/13/2021 22:03	50	2	2	15	7	7	7	2	6	2	2	2	6	6	7	7	5	3	2	1	2	1	2	1	4	1	486.34
01/13/2021 22:07	58	1	1	47	6	6	6	5	4	2	2	5	5	6	6	5	4	3	1	1	1	1	3	4	4	1	545.21
01/13/2021 22:15	62	2	2	21	7	3	7	2	7	2	2	6	5	5	7	4	6	2	1	1	1	1	2	2	2	1	674.27
01/13/2021 22:27	68	2	1	10	6	7	7	4	7	2	2	4	6	4	6	6	6	4	1	1	1	2	6	3	4	1	452.04
01/13/2021 22:44	51	2	2	2	7	5	6	4	4	2	2	6	5	5	7	5	5	3	1	2	1	1	3	2	4	1	604.69
01/13/2021 23:54	80	2	1	9	6	5	5	4	4	2	2	5	3	5	6	4	3	4	1	4	2	4	2	1	4	1	1969.55
01/14/2021 00:15	35	1	1	59	7	6	4	5	3	2	2	2	4	6	5	5	2	3	2	1	2	1	3	1	4	1	342.53
01/14/2021 00:51	33	1	2	23	4	7	7	4	6	2	2	2	5	6	6	3	5	4	1	1	1	1	2	2	3	1	532.94
01/14/2021 04:39	47	1	2	2	4	6	6	4	1	1	2	4	4	4	4	4	4	4	2	1	1	1	3	4	3	1	373.71
01/14/2021 06:19	58	2	2	35	3	4	4	4	4	2	1	4	2	2	4	4	3	4	2	4	2	1	1	1	3	1	423.66
01/14/2021 06:47	34	2	1	23	4	7	5	2	5	2	2	4	5	6	6	3	4	2	1	1	1	1	6	2	4	1	417.39
01/14/2021 07:03	42	1	2	10	6	7	7	1	7	2	2	5	5	7	7	5	6	3	2	1	1	1	3	4	4	1	639.49
01/14/2021 07:08	49	2	1	14	1	6	5	2	4	2	2	3	3	6	6	2	1	3	1	4	1	1	3	2	4	1	697.92
01/14/2021 07:59	48	1	2	59	1	6	6	2	1	2	1	1	2	2	6	1	5	2	2	1	1	1	4	4	3	3	2256.14
01/14/2021 07:47	52	1	2	20	6	7	6	1	7	2	2	3	6	6	6	6	6	2	2	1	1	1	3	2	4	1	557.96
01/14/2021 07:44	42	1	1	11	7	6	6	3	2	1	1	4	5	5	6	6	5	3	1	1	1	1	4	4	4	1	387.11
01/14/2021 07:51	62	2	2	2	6	7	6	5	5	2	2	4	6	6	7	5	6	4	1	2	1	1	2	2	4	1	588.31
01/14/2021 08:08	50	1	1	29	7	6	7	5	7	2	2	4	5	5	6	4	2	2	3	4	1	1	6	3	4	1	648.6
01/14/2021 08:18	37	2	1	59	7	6	6	3	6	2	2	2	4	6	6	4	3	4	1	1	1	1	4	4	4	1	382.77
01/14/2021 08:40	33	2	2	60	4	6	6	5	4	2	2	4	5	5	6	5	3	1	2	2	1	6	1	3	3	3	834.62
01/14/2021 08:42	49	2	2	60	1	6	7	4	4	2	1	4	4	4	6	3	4	4	1	4	2	1	3	2	4	1	392.16
01/14/2021 08:46	69	1	2	15	7	2	1	2	7	2	2	5	6	6	6	6	6	4	1	1	1	4	3	2	4	1	596.9
01/14/2021 08:46	65	2	2	60	7	1	1	1	7	2	2	1	5	3	7	3	6	4	2	1	1	4	2	2	3	1	352.63
01/14/2021 09:11	36	2	2	60	6	5	6	3	4	2	2	4	5	5	6	4	4	3	1	1	1	1	5	5	4	1	1796.57
01/14/2021 09:00	74	2	1	18	7	3	3	2	6	2	1	3	4	5	7	5	3	4	1	1	2	4	1	1	3	1	877.31
01/14/2021 09:02	71	2	2	10	7	5	5	2	7	2	2	5	3	3	7	4	1	3	2	2	1	4	3	2	4	1	789.88
01/14/2021 09:08	22	1	1	5	7	7	7	3	6	2	2	3	3	4	6	3	1	2	2	1	2	5	3	5	2	1	362.36
01/14/2021 09:08	23	2	2	58	5	5	4	2	5	2	1	3	5	5	6	6	2	2	1	1	2	6	3	4	4	1	256.03
01/14/2021 09:14	25	1	1	42	5	4	3	6	4	2	1	4	3	2	3	4	2	4	2	4	2	6	6	1	2	1	449.03
01/14/2021 09:17	42	1	2	21	1	6	6	5	3	2	2	4	2	2	5	3	2	4	1	5	1	7	3	7	3	1	536.01
01/14/2021 09:17	60	1	2	29	6	4	4	4	4	2	2	4	4	4	5	2	2	2	3	3	1	1	6	4	4	1	368.97
01/14/2021 09:26	60	1	1	59	7	6	6	2	7	2	2	4	6	6	7	6	6	4	1	1	1	1	6	3	4	1	579.67
01/14/2021 09:23	61	2	1	44	7	6	6	3	6	2	2	6	5	5	7	6	4	4	1	1	1	1	3	2	4	1	349.97
01/14/2021 09:28	62	2	2	10	6	7	7	5	6	2	2	4	5	5	6	4	4	3	1	4	1	6	1	3	4	1	666.59
01/14/2021 09:25	63	1	1	9	4	5	6	2	7	2	2	1	1	1	4	1	1	1	2	1	2	1	6	4	4	1	428.18
01/14/2021 09:27	70	2	1	59	7	4	4	5	7	2	2	6	4	2	6	4	4	2	1	1	1	1	2	2	4	1	541.63
01/14/2021 09:38	84	2	1	59	7	3	3	1	7	2	2	4	4	3	5	3	3	3	1	4	2	4	2	1	4	1	858.87
01/14/2021 09:24	57	1	1	59	1	6	6	6	1	2	2	5	3	3	3	2	2	2	2	4	1	2	3	2	3	2	324.3
01/14/2021 09:27	53	1	1	9	7	4	3	5	6	2	2	4	4	5	6	3	3	4	3	1	2	7	1	1	2	1	514.43
01/14/2021 09:26	29	2	1	28	7	2	2	5	4	2	2	4	4	4	7	4	2	1	1	1	1	6	1	3	4	1	333.93
01/14/2021 09:29	86	1	1	59	6	5	5	2	6	2	2	4	4	4	6	4	3	4	2	1	2	4	1	1	4	1	594.27
01/14/2021 09:29	39	2	1	9	7	6	6	2	5	2	2	4	5	5	6	4	5	1	3	1	1	3	5	4	4	1	595.5
01/14/2021 09:24	28	2	1	9	6	6	6	2	5	2	1	6	6	6	6	6	5	4	3	1	2	1	2	1	4	1	303.46
01/14/2021 09:26	45	1	1	59	7	5	4	4	5	2	2	4	5	5	6	4	4	3	2	1	1	1	3	4	2	1	453.9
01/14/2021 09:29	58	2	1	9	2	6	6	4	7	2	2	4	3	2	5	2	2	4	3	3	2	1	2	2	4	1	589.58
01/14/2021 09:25	23	2	1	9	7	6	6	2	7	2	2	3	5	5	7	6	1	3	2	1	1	5	3	2	2	1	349.37
01/14/2021 09:27	55	1	1	1	7	6	5	4	5	2	2	3	6	6	6	6	6	2	3	4	1	1	2	2	4	1	488.32
01/14/2021 09:29	61	1	1	59	6	6	6	4	6	2	2	4	6	6	6	6	6	2	1	1	1	1	4	3	4	1	530.03
01/14/2021 09:26	26	1	1	37	4	7	7	3	6	2	2	2	5	5	7	4	2	4	1	1	1	1	4	2	4	1	370.49
01/14/2021 09:34	72	1	1	58	7	5	5	6	4	2	2	4	1	5	6	1	1	4	1	2	2	4	2	1	4	1	848.23
01/14/2021 09:29	24	2	1	10	4	6	6	2	4	2	2	4	2	1	4	2	1	1	2	4	1	1	6	2	4	1	525.31
01/14/2021 10:01	54	2	1	8	7	3	4	3	5	2	2	4	5	5	6	5	4	3	1	1	2	1	6	1	4	1	2451.95
01/14/2021 09:26	57	1	1	37	7	7	7	2	5	2	2	3	5	5	7	5	4	4	2	1	1	1	5	2	4	1	345.86
01/14/2021 09:33	71	1	1	37	7	5	6	3	6	2	2	5	5	5	6	6	5	2	2	2	1	4	2	2	4	1	772.43
01/14/2021 09:25	25	2	1	59	7	5	5	2	6	2	2	5	3	5	5	2	2	3	2	1	1	1	6	2	4	1	273.59
01/14/2021 09:28	70	1	1	1	7	7	7	1	7	2	2	6	6	6	6	5	5	2	2	1	1	1	3	2	3	1	443.98
01/14/2021 09:27	53	1	1	50	7	5	5	6	6	2	2	6	4	3	2	4	3	2	2	4	2	1	2	1	2	1	367.34
01/14/2021 09:35	77	2	1	15	4	5	5	4	5	2	1	5	5	6	7	6	5	4	2	1	2	4	1	3	4	1	802.09
01/14/2021 09:28	27	1	1	44	2	7	7	5	4	2	2	2	2	2	5	2	4	1	1	1	1	1	4	2	4	1	374.35
01/14/2021 09:25	25	1	1	14	5	4	4	6	6	2	2	5	5	4	3	3	4	5	1	5	2	5	1	0	4	1	213.23
01/14/2021 09:38	32	2	1	14	4	7	6	5	4	2	2	2	3	3	6	2	2	3	1	1	2	6	6	5	4	1	930.85
01/14/2021 09:28	39	2	1	59	7	6	6	2	6	1	2	1	5	5	5	4	2	3	1	1	1	1	3	6	4	1	358.06
01/14/2021 09:37	71	2	1	59	7	5	5	2	6	2	2	5	6	6	6	6	6	3	3	1	2	4	1	2	3	1	834.68
01/14/2021 09:31	62	2	1	55	7	7	7	6	7	2	2	3	5	7	7	3	1	1	3	4	1	1	6	2	4	1	476.71
01/14/2021 09:29	39	2	1	53	7	6	6	2	4	2	1	2	5	5	6	4	4	3	1	1	1	1	3	4	4	1	342.68
01/14/2021 09:29	42	1	1	57	7	6	6	2	6	2	2	3	5	6	6	5	5	1	2	1	1	6	3	4	4	1	333.44
01/14/2021 09:33	52	1	1	59	1	6	6	6	2	2	1	2	1	1	6	1	2	4	3	2	1	1	5	3	4	1	564.48
01/14/2021 09:30	27	2	1	43	4	5	5	3	4	2	2	3	3	3	3	3	3	4	2	4	1	1	6	2	4	1	372.17
01/14/2021 09:29	18	1	1	59	1	6	6	6	1	2	2	1	1	1	6	4	1	1	3	1	2	5	6	4	2	1	251.68
01/14/2021 09:30	47	2	1	3	4	6	6	6	7	2	2	4	1	1	4	3	1	2	2	4	2	1	2	1	3	3	332.93
01/14/2021 09:28	51	2	1	59	7	6	5	4	5	2	2	4	6	5	7	7	4	4	1	1	1	1	3	4	4	1	194.44
01/14/2021 09:30	25	1	1	9	4	4	4	5	4	2	2	1	2	3	6	6	2	4	2	1	1	1	2	2	4	1	332.21
01/14/2021 09:32	70	1	1	9	7	6	6	5	6	2	2	5	6	6	7	6	6	4	1	1	1	4	3	2	4	1	394.38
01/14/2021 09:39	71	2	1	7	4	5	7	3	4	2	2	4	2	2	6	3	2	4	3	3	2	4	1	1	4	1	759.85
01/14/2021 09:33	33	2	1	60	6	6	6	1	6	2	2	2	2	1	3	2	1	2	1	1	1	1	4	4	4	2	367.93
01/14/2021 09:35	62	2	1	60	7	5	5	3	7	2	2	5	4	5	6	5	5	4	3	4	1	1	3	2	4	2	439.7
01/14/2021 09:36	41	1	1	59	7	4	4	6	7	2	2	5	6	7	7	7	5	2	1	1	1	1	4	4	4	1	528.79
01/14/2021 09:38	73	2	1	59	6	2	6	1	6	2	2	2	4	5	6	6	5	4	2	1	2	4	1	1	4	1	634
01/14/2021 09:35	36	2	2	44	1	5	5	2	7	2	1	4	2	2	3	3	2	1	2	4	1	6	6	5	3	1	370.15
01/14/2021 09:41	50	1	1	59	7	7	7	4	7	2	2	4	6	6	6	4	4	4	1	1	2	3	5	2	4	1	731.69
01/14/2021 09:34	28	1	1	14	7	7	7	6	6	2	2	4	7	6	7	4	5	4	2	1	2	1	2	1	4	1	280.1
01/14/2021 09:44	72	2	1	53	7	3	4	1	7	2	2	1	5	6	7	5	4	4	1	4	2	4	1	2	3	1	818.95
01/14/2021 09:38	27	2	1	49	7	6	5	1	7	2	2	1	6	6	6	7	6	1	1	1	2	5	2	3	3	1	300.42
01/14/2021 09:39	37	2	1	59	7	6	6	4	6	2	2	2	1	2	2	1	2	1	2	1	1	1	6	3	4	2	363.27
01/14/2021 09:42	35	1	1	59	1	6	5	4	1	2	2	4	5	5	3	2	1	2	2	1	1	1	3	3	3	3	538.8
01/14/2021 09:40	26	1	1	59	7	6	6	7	4	2	2	6	6	6	7	6	6	4	3	1	1	5	4	2	4	1	430.8
01/14/2021 09:40	63	2	1	11	7	6	6	5	6	2	2	1	5	5	4	4	3	4	1	2	1	1	3	2	4	1	494.82
01/14/2021 09:40	71	2	2	10	7	4	3	2	4	2	2	4	5	4	6	4	3	4	2	1	1	4	2	2	4	1	458.14
01/14/2021 09:56	45	2	1	1	5	6	6	5	5	2	2	4	3	3	6	3	3	3	1	2	1	3	5	2	4	1	1301.42
01/14/2021 09:43	25	2	2	25	7	6	6	4	6	2	2	4	5	5	6	5	5	4	3	1	2	5	3	3	4	1	483.38
01/14/2021 09:45	46	2	1	59	4	1	3	1	6	2	2	6	2	3	6	1	4	1	2	1	1	7	4	5	4	1	607.19
01/14/2021 09:43	46	2	2	48	2	4	4	4	6	2	2	1	2	2	3	2	3	4	2	2	2	1	1	2	3	1	497.67
01/14/2021 09:44	73	1	1	37	7	5	6	2	7	2	2	5	6	6	6	6	6	3	2	1	1	2	2	3	4	1	470.83
01/14/2021 09:48	38	1	2	41	7	3	2	6	5	2	2	4	6	5	6	5	4	4	2	4	2	7	6	3	3	1	716.26
01/14/2021 09:44	65	2	2	19	7	5	6	2	5	2	2	5	3	6	6	5	5	4	2	1	2	4	6	0	4	1	462.27
01/14/2021 09:45	65	1	1	59	7	7	7	6	2	2	2	5	4	5	6	6	6	4	3	1	1	1	5	2	4	1	443.46
01/14/2021 09:45	32	2	2	60	6	6	6	5	4	2	2	4	5	6	6	5	4	3	1	1	1	1	3	4	4	1	492.37
01/14/2021 10:42	72	2	1	59	2	5	6	2	5	2	2	5	5	5	5	5	5	4	2	1	2	4	6	1	3	1	3877.2
01/14/2021 10:30	30	2	1	59	7	7	6	2	4	2	2	2	6	6	7	6	1	1	2	1	1	1	4	3	4	1	3144.07
01/14/2021 09:45	63	2	1	59	2	4	4	2	7	2	2	4	6	5	6	5	6	2	1	4	1	1	3	2	4	1	437.69
01/14/2021 09:49	71	1	1	59	4	4	4	2	4	2	2	5	2	3	5	4	1	2	2	1	1	4	3	2	4	3	671.39
01/14/2021 09:45	70	2	1	59	6	6	6	2	6	2	2	1	5	5	6	5	5	1	2	4	2	4	6	1	4	1	471.38
01/14/2021 09:48	71	1	1	46	7	4	4	1	7	2	2	4	4	4	4	4	5	2	2	4	1	4	3	3	2	1	542.4
01/14/2021 09:53	27	2	1	42	3	7	4	3	3	1	1	3	3	3	6	3	3	2	2	1	1	1	3	2	4	1	819.44
01/14/2021 09:48	72	2	1	37	7	4	6	2	7	2	2	4	6	6	6	3	3	4	2	1	1	4	2	2	4	1	445.64
01/14/2021 09:55	74	2	1	9	4	6	4	4	4	2	2	4	4	6	4	4	4	1	2	2	2	4	1	0	4	1	820.52
01/14/2021 09:51	63	2	1	42	5	7	7	1	7	2	2	2	7	4	7	6	2	2	1	1	1	1	4	5	4	1	610.89
01/14/2021 10:21	22	1	1	59	4	6	6	3	6	2	1	2	3	3	6	5	2	2	1	1	2	2	1	3	2	1	2369.84
01/14/2021 09:46	29	1	1	34	7	4	4	2	5	2	2	3	3	3	6	4	5	3	1	1	2	1	4	4	4	1	207.28
01/14/2021 09:48	61	2	1	13	4	5	5	4	7	2	2	2	3	3	5	3	2	2	1	2	1	1	2	3	4	1	338.47
01/14/2021 09:56	66	2	2	11	2	5	6	6	4	2	1	4	2	4	6	2	1	4	1	7	2	4	2	1	4	1	766.38
01/14/2021 09:48	27	1	2	48	7	7	7	4	7	2	2	4	3	6	6	4	6	1	2	1	2	1	6	3	4	1	287.03
01/14/2021 09:54	62	2	1	56	7	7	4	1	7	2	2	1	6	4	6	4	5	1	1	4	1	3	3	2	3	1	624.84
01/14/2021 09:51	28	2	1	27	1	6	6	2	6	2	2	2	1	6	6	1	1	4	2	2	1	1	2	3	4	1	410.56
01/14/2021 09:52	51	1	1	59	7	6	6	6	4	2	2	4	5	6	6	4	5	4	2	1	1	1	4	3	2	3	472.25
01/14/2021 09:52	49	2	1	59	7	5	6	1	6	2	2	2	2	1	6	5	2	1	1	1	1	1	6	3	4	1	449.5
01/14/2021 09:52	20	2	1	3	5	6	2	2	5	2	2	2	3	1	6	1	2	1	1	1	2	5	6	3	2	1	340.94
01/14/2021 09:53	27	2	1	59	7	6	4	4	4	2	2	3	5	5	6	3	4	1	1	1	1	1	6	2	4	1	326.31
01/14/2021 10:54	82	1	1	10	6	4	3	5	5	2	2	1	3	2	6	4	2	3	3	1	1	4	2	2	3	1	4078.78
01/14/2021 09:53	62	2	1	9	7	4	4	5	4	2	2	3	5	5	6	5	5	3	2	1	1	1	2	2	3	1	354.07
01/14/2021 09:53	21	2	1	59	7	6	5	3	5	2	1	2	4	6	7	7	2	4	2	1	2	2	1	1	2	1	376.77
01/14/2021 09:52	38	1	1	59	4	6	5	2	6	2	2	2	5	3	5	4	3	2	1	2	1	1	4	3	4	1	259.18
01/14/2021 10:04	74	1	1	34	7	4	4	2	7	2	2	4	5	4	7	5	2	2	3	1	1	4	3	2	4	1	964.81
01/14/2021 09:54	30	1	1	9	7	6	6	4	4	2	1	4	4	6	6	6	4	4	2	1	1	1	6	3	4	1	302.81
01/14/2021 09:57	38	2	2	12	7	7	7	5	2	2	2	5	3	6	6	2	1	3	1	4	1	1	6	4	4	1	491.3
01/14/2021 09:55	37	2	2	7	7	6	7	2	6	1	1	2	5	7	7	7	5	3	3	1	1	2	6	4	4	1	348.43
01/14/2021 09:57	69	1	2	5	7	2	4	1	6	2	2	3	3	3	6	4	5	4	1	1	2	4	1	1	4	1	439.76
01/14/2021 10:07	55	2	1	59	5	5	5	2	5	2	2	6	3	3	5	5	3	4	1	2	1	1	3	2	4	1	961.96
01/14/2021 09:56	23	1	1	9	3	6	6	2	2	2	1	3	3	3	5	2	2	4	1	1	1	5	2	2	4	1	344.3
01/14/2021 10:00	26	2	2	36	1	5	5	2	4	2	2	3	1	4	4	3	1	1	2	4	1	6	2	4	3	1	515.89
01/14/2021 10:18	73	2	1	59	7	3	5	3	6	2	2	3	5	3	7	6	6	4	2	1	2	4	2	1	4	1	530.11
01/14/2021 09:59	49	1	1	38	7	5	4	4	6	2	2	4	2	2	6	2	2	1	2	2	2	7	6	1	3	1	434.13
01/14/2021 10:00	60	1	2	11	7	3	3	3	6	2	2	5	6	5	6	5	4	3	3	1	1	1	3	2	4	1	429.11
01/14/2021 09:58	28	2	1	14	5	6	6	4	1	2	2	4	5	3	4	3	2	2	1	1	2	1	2	2	4	1	274.14
01/14/2021 10:11	85	1	1	59	7	3	3	4	7	2	2	6	7	5	7	4	5	3	1	1	1	4	3	2	4	1	1058.8
01/14/2021 10:03	61	2	1	9	6	6	6	1	2	2	2	3	5	5	7	5	3	1	2	1	2	1	2	1	4	1	437.83
01/14/2021 10:06	61	1	1	54	7	4	4	3	6	2	2	2	6	6	6	6	6	2	2	4	1	4	6	2	3	2	598.47
01/14/2021 10:04	73	2	1	9	6	4	4	1	6	2	2	5	6	5	6	4	4	2	3	2	2	4	2	1	4	1	457.54
01/14/2021 10:04	61	2	1	55	4	2	3	4	4	2	1	2	3	3	4	4	4	3	3	4	1	2	6	2	3	1	429.36
01/14/2021 10:06	28	2	1	59	1	7	7	6	1	1	2	4	3	3	7	3	3	1	2	4	1	2	2	2	4	3	407.71
01/19/2021 15:37	24	1	1	14	4	6	6	5	5	2	1	3	5	5	6	5	3	2	2	1	1	1	2	2	4	1	507.37
01/14/2021 10:08	55	2	2	31	6	6	1	2	6	2	2	4	5	5	6	3	3	4	3	1	2	6	6	1	4	1	382.42
01/14/2021 10:19	51	2	1	30	4	6	6	5	4	2	2	4	3	3	5	2	5	3	2	1	1	1	3	3	4	1	1056.77
01/14/2021 10:09	48	2	1	59	7	6	6	4	4	2	2	4	4	4	4	4	4	2	2	2	2	1	2	3	4	1	435.35
01/14/2021 10:17	70	1	1	15	7	6	6	2	7	2	2	2	5	5	7	3	6	4	1	1	1	4	2	2	4	1	793.85
01/14/2021 10:08	30	2	1	23	1	4	4	7	1	2	2	1	1	1	5	1	1	1	2	4	1	7	6	2	3	1	308.43
01/14/2021 10:15	71	2	1	59	4	7	5	4	3	2	2	2	4	4	5	4	2	4	1	1	2	4	6	1	4	1	673.55
01/14/2021 10:20	67	2	1	1	7	3	3	2	7	2	2	4	6	6	6	6	6	4	2	4	1	4	2	2	3	1	707.07
01/14/2021 10:31	26	1	1	59	4	6	5	5	3	2	2	3	4	4	6	4	5	4	1	1	2	1	3	2	4	1	1341.88
01/14/2021 10:12	32	1	1	37	4	3	4	4	3	2	2	3	4	4	4	4	4	4	2	4	1	1	6	2	4	1	95.56
01/14/2021 10:22	72	2	2	4	7	2	6	1	1	2	2	2	4	6	7	5	4	2	3	4	2	4	1	1	4	1	527.93
01/14/2021 10:22	72	2	1	28	7	6	7	1	5	2	2	4	5	6	6	6	6	4	3	1	1	1	3	2	4	2	637.91
01/14/2021 10:21	46	1	1	39	7	7	4	5	7	2	2	5	6	7	7	6	5	4	1	1	2	3	2	3	3	1	517.22
01/14/2021 10:21	61	1	1	37	7	6	6	3	6	2	2	2	6	7	7	5	6	3	1	1	1	1	4	2	4	1	469.06
01/14/2021 10:21	21	1	1	37	1	5	6	6	2	2	1	5	6	6	7	7	2	4	1	1	2	5	6	6	2	1	428.93
01/14/2021 10:23	28	2	1	9	7	6	5	2	7	2	2	4	6	6	7	6	4	4	1	1	2	1	3	2	4	1	560.22
01/14/2021 10:22	59	2	1	47	7	6	6	3	6	2	2	5	6	6	6	6	5	2	1	1	2	1	3	4	4	1	415.9
01/14/2021 10:26	73	1	1	35	7	5	6	5	7	2	2	4	6	6	6	6	6	2	1	2	1	4	1	2	3	1	649.67
01/14/2021 10:29	36	1	1	9	7	6	6	4	3	2	2	4	6	6	7	6	5	4	2	1	2	7	3	1	2	1	795.99
01/14/2021 10:21	32	2	1	16	7	6	5	2	7	2	2	2	4	5	7	6	6	3	1	1	1	1	6	3	4	1	315.59
01/14/2021 10:24	62	2	1	51	7	6	6	4	6	2	1	2	6	5	6	4	3	3	1	1	1	3	3	2	4	1	493.14
01/14/2021 10:24	75	2	1	10	6	5	6	2	7	2	2	5	6	6	6	5	4	4	1	2	1	4	3	2	4	1	461.12
01/14/2021 10:31	79	1	1	52	7	7	5	1	7	2	2	2	1	2	6	4	2	2	2	1	1	2	6	1	4	1	802.41
01/14/2021 10:25	50	1	1	11	1	1	1	1	7	1	1	5	1	1	5	2	1	1	2	1	2	7	1	2	2	1	418.92
01/14/2021 10:28	48	1	2	13	7	5	6	3	5	2	2	4	5	5	6	4	4	3	1	1	1	1	4	4	4	1	607.9
01/14/2021 10:24	47	2	1	44	5	4	5	2	6	2	2	2	5	6	6	5	3	2	1	4	1	1	3	3	4	1	354.62
01/14/2021 10:32	65	2	1	5	7	3	3	5	6	2	2	2	3	2	6	4	3	2	1	4	1	1	3	2	4	1	627.45
01/14/2021 10:30	76	2	1	42	7	4	5	1	5	2	2	5	7	5	7	4	5	4	1	1	2	4	2	1	4	1	444.54
01/14/2021 10:32	65	2	1	3	7	6	5	2	7	2	2	4	6	5	7	6	5	4	2	1	1	4	3	2	4	1	540.99
01/14/2021 10:29	26	1	2	16	4	5	5	4	5	2	2	4	2	3	5	2	6	2	2	1	1	1	3	3	4	1	364.67
01/14/2021 10:31	41	1	1	14	7	7	7	1	1	2	2	1	3	3	4	7	4	1	2	1	1	6	2	4	2	1	429.24
01/14/2021 10:32	27	1	1	9	5	6	6	5	2	1	2	2	4	6	7	3	5	3	1	1	2	1	6	2	4	1	478.25
01/14/2021 10:34	72	1	1	14	7	5	6	5	6	2	2	5	6	6	7	5	6	2	1	1	1	4	3	3	4	1	574.1
01/14/2021 10:39	73	1	1	14	2	6	6	5	4	2	2	4	4	4	5	4	5	4	1	4	2	4	6	1	4	1	884.31
01/14/2021 10:32	23	2	1	10	7	7	4	2	7	2	2	2	3	1	6	3	2	1	2	1	1	1	1	4	4	1	446.77
01/14/2021 10:33	26	1	1	59	2	5	5	6	4	2	2	4	2	1	2	1	1	3	1	2	2	1	3	1	4	1	417.38
01/14/2021 10:37	32	1	1	14	5	5	5	4	7	2	2	4	4	4	5	4	2	2	2	1	1	1	6	3	4	1	431.71
01/14/2021 10:38	25	1	1	28	7	7	7	4	4	2	2	4	6	5	7	7	6	3	2	1	1	1	3	2	4	1	387.26
01/14/2021 10:43	72	2	1	59	7	2	6	2	6	2	2	5	6	5	7	5	5	4	1	1	2	4	1	1	4	1	614.3
01/14/2021 10:41	70	1	1	14	7	7	7	2	2	2	2	5	6	7	7	6	5	2	3	1	1	1	4	3	4	1	529.3
01/14/2021 10:55	56	2	1	59	7	5	5	3	7	2	2	3	4	3	6	2	6	4	1	2	1	1	2	2	4	1	1276.71
01/14/2021 10:40	61	1	2	5	1	1	1	1	1	2	2	7	7	7	7	7	7	4	2	1	2	7	1	1	2	1	361.67
01/14/2021 13:15	53	1	1	59	7	4	5	4	6	2	2	4	4	4	5	4	4	1	2	3	1	1	6	2	4	2	9703.02
01/14/2021 10:40	27	2	1	30	5	7	7	2	5	2	2	3	3	3	5	4	3	3	2	1	1	1	3	2	4	1	311.02
01/14/2021 10:45	62	2	1	59	6	6	6	2	6	2	2	4	5	5	6	5	6	4	1	2	1	1	3	2	4	1	580.29
01/14/2021 10:45	64	1	1	50	7	2	4	1	7	2	2	3	4	5	6	4	2	3	3	1	1	4	3	3	4	1	545.01
01/14/2021 10:43	41	1	1	37	6	4	4	3	4	2	2	2	1	1	3	3	5	4	2	1	1	1	3	4	4	1	445.35
01/14/2021 10:48	69	1	1	1	7	4	4	5	6	2	2	5	6	4	7	7	6	4	1	1	1	4	2	2	4	1	582.94
01/14/2021 10:51	56	2	1	9	7	2	7	4	3	1	1	4	6	6	7	5	5	3	3	1	2	2	1	2	4	1	709.88
01/14/2021 11:01	81	2	2	10	7	6	6	2	7	2	2	2	6	7	6	7	5	2	1	1	1	4	3	2	4	2	1243.24
01/14/2021 10:54	84	1	1	14	7	6	6	1	6	2	2	2	6	6	6	4	5	4	2	2	1	4	2	2	2	1	878.84
01/14/2021 11:07	89	1	2	10	7	2	5	2	7	2	2	3	5	5	7	5	5	2	1	4	1	4	3	2	4	1	1340.94
01/14/2021 10:47	31	1	1	59	7	6	6	5	4	2	2	3	5	5	7	5	5	2	3	1	1	3	6	4	4	1	384.8
01/14/2021 10:52	45	2	1	14	5	5	5	4	4	1	2	3	5	6	7	5	4	3	2	1	1	1	3	3	4	1	652.08
01/14/2021 10:46	38	1	1	37	6	5	5	6	5	2	1	6	5	6	5	6	6	6	1	1	2	6	1	4	3	1	245.86
01/14/2021 10:55	75	1	1	60	7	5	5	2	7	2	1	4	3	3	4	5	6	4	2	3	2	4	1	1	4	1	727.69
01/14/2021 10:53	70	2	1	59	7	3	6	6	5	2	1	3	3	3	6	2	3	3	3	1	2	2	3	1	4	1	537.31
01/14/2021 10:55	68	2	1	4	7	6	6	2	7	2	2	2	6	6	7	6	6	4	3	1	1	4	3	2	4	1	642.37
01/14/2021 10:52	62	1	1	3	1	1	6	5	3	2	1	1	2	1	5	1	2	4	1	1	2	6	1	1	4	1	380.37
01/14/2021 10:57	27	2	1	37	4	6	6	4	4	2	1	3	2	2	5	2	2	3	2	2	2	1	2	1	4	1	635.6
01/14/2021 11:02	72	2	2	29	7	5	5	2	7	2	2	2	6	6	7	4	5	4	2	1	2	4	2	1	4	1	640.84
01/14/2021 10:59	46	1	1	26	6	6	6	5	2	2	2	6	6	6	6	6	4	3	2	1	1	1	3	3	3	1	406.52
01/14/2021 11:32	46	2	1	59	7	5	5	2	6	2	2	4	5	5	6	5	5	3	1	2	1	1	4	3	4	1	2325.51
01/14/2021 11:09	73	2	1	59	7	6	5	5	7	2	2	5	6	6	6	6	5	4	1	1	2	4	2	1	4	1	899.64
01/14/2021 11:08	72	1	1	59	6	6	6	3	7	2	2	4	6	5	7	5	6	4	3	1	1	1	3	2	4	1	788.53
01/14/2021 11:04	71	2	1	28	7	6	6	2	7	2	2	5	6	6	6	5	5	4	2	4	1	4	2	2	4	1	501.44
01/14/2021 11:11	72	2	1	15	7	5	4	2	7	2	2	2	4	5	4	5	1	2	2	4	1	4	2	2	2	1	758.67
01/14/2021 11:11	35	2	1	29	7	5	6	1	7	2	1	5	5	2	6	5	2	4	1	4	1	7	4	4	4	1	723.14
01/14/2021 11:14	72	1	1	59	7	2	2	4	7	2	2	5	6	4	7	1	3	1	1	1	1	4	2	2	4	1	758.13
01/14/2021 11:14	69	2	1	59	7	5	5	2	4	2	2	4	6	6	7	6	6	2	1	1	2	4	2	4	4	1	496.72
01/14/2021 11:41	49	1	2	36	7	2	7	5	2	2	2	4	5	6	7	6	6	4	1	1	2	7	5	4	2	1	2006.95
01/14/2021 11:16	44	1	2	10	1	7	7	7	1	1	2	1	1	1	7	1	1	4	2	4	1	3	4	5	1	1	440.26
01/14/2021 11:28	65	2	1	29	3	6	6	4	6	2	2	4	4	3	6	4	3	4	2	4	1	4	1	2	2	1	1035.63
01/14/2021 11:45	27	1	1	59	4	7	5	2	6	2	2	4	6	6	7	6	6	2	1	1	2	6	3	3	4	1	1989.36
01/14/2021 11:22	66	2	1	25	7	7	7	2	6	2	2	4	6	6	7	6	6	4	1	1	1	2	2	2	4	1	576.58
01/14/2021 11:22	61	2	1	9	7	6	6	5	2	2	2	4	6	6	7	4	6	2	3	1	1	6	2	2	4	1	492.69
01/14/2021 11:21	26	2	2	56	1	5	2	2	6	2	2	2	4	5	6	4	2	4	2	4	2	1	6	1	4	1	464.45
01/14/2021 11:23	67	1	2	54	7	5	3	3	6	2	2	4	3	3	5	2	2	3	1	1	1	1	6	3	4	2	499.23
01/14/2021 11:24	60	2	1	27	7	7	6	1	7	2	2	2	6	3	5	6	2	4	1	1	1	6	2	2	4	1	439.43
01/14/2021 11:30	30	2	1	59	4	6	6	2	7	2	2	2	2	2	6	5	3	2	1	2	1	7	3	4	4	1	737.21
01/14/2021 11:25	45	1	1	59	7	5	4	4	7	2	1	2	3	4	6	3	2	4	1	1	2	3	3	1	4	1	381.45
01/14/2021 11:27	48	1	1	43	1	7	7	1	1	2	2	6	1	4	7	1	1	1	2	1	1	1	2	5	4	1	428.18
01/14/2021 11:29	71	2	1	9	5	5	6	2	6	2	2	4	5	4	6	4	3	2	1	2	2	4	1	1	4	1	436.74
01/14/2021 11:36	56	1	1	3	4	5	5	2	6	2	2	5	3	4	6	5	3	4	3	1	1	1	2	2	4	1	677.67
01/14/2021 11:34	59	2	1	59	7	2	3	1	7	2	2	1	6	2	7	4	7	2	2	1	1	6	3	2	4	1	440.02
01/14/2021 11:45	81	2	1	37	3	2	2	3	6	2	2	3	5	6	5	4	5	3	2	2	2	4	2	2	4	1	832.15
01/14/2021 11:42	67	1	1	9	7	3	3	2	6	1	2	4	3	6	6	3	2	3	3	1	1	4	2	2	4	1	663.73
01/14/2021 11:39	59	1	1	37	7	5	5	6	4	2	2	5	3	3	6	4	5	4	1	2	1	1	4	3	2	1	242.81
01/14/2021 11:48	70	2	1	16	7	5	5	2	7	2	2	2	6	5	6	5	4	4	1	1	2	4	6	1	4	1	747.37
01/14/2021 11:58	54	2	1	14	6	6	6	4	6	2	2	6	6	6	7	6	6	3	3	1	2	1	6	1	4	1	1220.25
01/14/2021 11:47	77	1	2	2	7	6	7	3	7	2	2	5	6	7	7	6	6	3	3	1	1	4	2	2	4	1	577.39
01/14/2021 11:55	70	2	1	7	7	7	6	6	6	2	2	5	6	6	7	6	5	1	1	1	2	4	2	1	4	1	970.88
01/14/2021 11:48	65	2	1	52	7	6	5	5	7	2	2	3	4	5	6	3	6	1	2	1	1	1	6	2	4	1	534.45
01/14/2021 11:53	76	2	1	9	7	4	5	3	7	2	2	4	4	4	6	4	4	3	3	2	2	4	2	2	4	1	777.68
01/14/2021 11:58	42	2	1	1	1	4	6	4	2	2	2	2	2	3	6	1	2	2	3	2	1	1	4	3	4	1	1045.6
01/14/2021 11:54	60	1	1	11	7	5	5	3	7	2	2	4	6	6	6	5	5	1	2	1	1	1	3	2	4	1	688.69
01/14/2021 11:52	25	2	1	15	4	7	6	2	4	2	2	4	4	2	5	2	6	3	2	1	2	6	1	1	3	1	485.45
01/14/2021 11:53	36	2	2	7	4	5	6	2	5	2	1	4	5	6	7	2	1	3	1	1	1	1	4	4	4	1	494.2
01/14/2021 11:57	45	1	2	16	6	5	5	2	4	2	2	4	6	5	6	5	6	4	3	1	1	1	5	5	4	1	656.42
01/14/2021 11:54	34	1	1	9	6	5	4	3	7	2	2	2	3	4	6	5	3	2	1	1	1	1	6	2	4	1	367.56
01/14/2021 11:54	66	1	1	59	6	6	6	3	6	2	2	5	6	6	6	6	6	3	1	2	1	4	3	2	4	1	393.46
01/14/2021 12:01	28	1	1	59	7	6	5	5	4	2	1	4	6	6	7	6	6	2	2	1	2	1	2	1	3	1	301.09
01/14/2021 12:07	57	1	1	36	7	6	6	5	6	2	1	3	5	6	6	5	4	3	1	1	1	1	4	2	4	1	919.4
01/14/2021 12:03	71	2	1	23	6	5	5	4	7	2	2	6	6	6	6	6	6	4	3	1	1	4	2	2	4	1	573.66
01/14/2021 12:19	64	1	1	59	7	6	5	4	6	2	2	4	6	6	6	5	5	4	2	1	1	1	3	3	4	1	1501.34
01/14/2021 12:02	29	1	1	59	7	4	4	3	5	2	1	4	5	6	6	6	4	3	1	1	1	1	3	2	4	1	415.39
01/14/2021 13:42	40	2	1	37	4	4	5	2	6	2	2	3	2	4	4	6	4	1	3	4	1	6	2	4	4	1	6369.37
01/14/2021 12:06	42	2	2	10	7	4	4	1	7	2	2	1	4	4	6	4	2	1	2	1	1	7	6	4	3	1	554.69
01/14/2021 12:06	57	2	2	29	7	4	4	2	7	2	1	5	6	6	6	6	6	1	1	1	1	1	3	3	4	1	515.58
01/14/2021 16:30	43	2	1	47	6	4	7	5	4	2	2	4	4	5	4	4	4	1	2	4	2	1	2	3	3	1	659.13
01/14/2021 12:28	66	1	1	16	4	5	5	3	6	1	1	4	3	5	6	3	5	2	1	4	1	4	3	3	4	1	1486.29
01/14/2021 12:13	56	2	1	59	7	2	1	1	7	2	2	2	4	2	6	5	2	1	2	1	2	1	3	2	4	1	537.3
01/14/2021 12:14	52	2	1	2	7	7	7	3	7	2	2	5	5	6	7	5	4	1	3	2	2	2	2	3	4	1	450.93
01/14/2021 12:15	70	2	1	9	6	5	5	4	6	2	2	4	6	6	6	5	5	4	1	4	1	2	6	2	4	1	282.4
01/14/2021 12:37	60	1	1	45	7	3	6	1	7	2	2	2	3	5	7	2	4	1	3	1	1	7	2	2	2	1	1531.46
01/14/2021 12:27	73	2	1	20	7	4	4	4	7	2	2	4	5	5	6	7	3	4	1	1	2	4	2	1	3	1	584.88
01/14/2021 12:32	70	2	1	15	7	4	4	2	7	2	2	1	6	7	7	5	5	4	3	1	1	4	6	1	4	1	720.63
01/14/2021 12:28	34	2	1	9	6	6	6	2	4	2	2	3	5	6	6	6	5	2	2	2	1	1	4	4	4	1	363.13
01/14/2021 12:29	69	1	1	14	7	6	6	3	7	2	2	2	6	6	7	7	5	4	2	1	1	4	3	2	4	1	369.77
01/14/2021 12:33	52	1	1	59	7	5	3	4	5	2	2	4	5	5	6	5	4	2	3	1	2	6	6	3	4	1	580.36
01/14/2021 12:37	70	1	2	36	6	6	5	6	6	2	2	5	2	5	4	2	2	2	2	1	1	4	2	2	2	1	756.33
01/14/2021 12:31	20	1	1	14	4	7	7	3	3	2	2	3	4	5	6	4	1	1	1	1	2	5	6	3	2	1	345.72
01/14/2021 12:35	42	2	2	38	1	3	5	1	7	2	2	1	6	2	5	5	1	1	1	1	1	6	5	5	4	1	542.38
01/14/2021 12:45	80	2	1	59	4	6	4	2	7	2	2	4	3	3	6	4	5	4	3	4	2	4	2	0	4	1	1131.86
01/14/2021 12:37	42	2	1	43	1	5	3	5	1	2	2	2	2	4	3	1	1	2	1	6	1	3	6	3	4	4	618.54
01/14/2021 12:34	24	1	1	50	7	7	6	7	6	2	2	4	1	3	4	4	5	4	1	4	2	1	3	3	1	1	234.28
01/14/2021 12:45	73	2	1	59	7	5	5	5	5	2	2	1	7	7	7	1	1	1	3	2	2	4	1	1	4	3	852.83
01/14/2021 12:46	71	2	1	59	7	2	2	2	7	2	1	4	5	6	6	6	4	3	2	1	1	4	2	1	4	1	920.14
01/14/2021 12:37	29	2	1	59	7	6	6	3	6	2	2	4	5	5	7	6	5	1	1	1	2	1	2	1	4	1	292.74
01/14/2021 12:45	39	2	1	24	2	6	6	3	4	2	2	2	3	2	5	1	1	3	1	1	1	1	3	4	4	1	464
01/14/2021 13:14	22	2	1	59	6	6	5	5	3	1	2	6	5	5	7	4	5	3	2	1	1	2	1	2	2	1	2142.61
01/14/2021 12:48	46	2	1	38	7	7	7	1	7	2	2	4	6	5	6	4	5	1	1	4	1	6	2	4	4	1	439.22
01/14/2021 12:47	29	2	1	59	1	6	6	6	2	2	2	1	2	2	5	2	1	1	3	2	2	5	2	2	4	1	345.04
01/14/2021 12:50	62	1	1	2	7	4	3	4	5	2	2	2	3	2	4	2	4	2	2	1	1	1	2	2	3	1	514.19
01/14/2021 12:59	45	2	1	9	7	6	6	5	5	1	2	3	5	7	6	5	6	3	2	1	1	1	3	4	4	1	1005.77
01/14/2021 12:52	65	1	1	44	7	6	6	3	6	2	2	4	6	6	6	6	5	4	2	1	1	4	3	2	4	1	409.73
01/14/2021 12:58	62	1	1	50	7	6	6	6	7	2	2	4	5	3	4	4	5	3	2	2	1	6	2	2	2	1	723.94
01/14/2021 13:05	23	2	1	15	7	6	6	4	6	2	2	3	6	6	7	6	3	2	3	1	2	6	6	3	4	1	1116.33
01/14/2021 12:56	25	1	1	59	2	3	3	1	1	2	2	1	1	1	6	1	1	1	1	1	1	1	4	2	2	1	521.76
01/14/2021 12:58	81	2	1	59	5	5	3	3	5	2	2	5	6	6	6	6	4	4	1	1	1	4	2	2	4	1	661.85
01/14/2021 13:01	64	1	2	15	7	6	6	5	4	2	2	4	3	3	6	3	4	2	2	1	1	1	3	2	4	3	481.13
01/14/2021 13:01	63	1	1	15	7	2	4	2	7	2	2	2	3	4	6	6	6	4	1	1	1	4	2	2	4	1	382.91
01/14/2021 13:06	81	2	1	20	2	5	6	2	4	2	2	4	3	3	6	5	4	4	2	4	2	4	2	2	3	1	431.82
01/14/2021 13:14	55	2	1	9	1	7	7	4	7	2	2	4	1	2	6	1	2	1	2	2	2	1	3	1	4	1	617.77
01/14/2021 13:17	52	2	1	23	7	6	4	6	7	2	2	5	4	6	6	5	4	2	2	1	2	1	6	1	4	1	625.87
01/14/2021 13:15	45	2	2	20	7	6	4	4	7	2	2	2	2	4	4	1	1	2	1	4	1	1	6	7	4	1	395.86
01/14/2021 13:35	47	1	2	36	4	3	4	5	7	2	2	4	6	5	6	6	6	2	3	1	2	6	1	3	2	1	1119.74
01/14/2021 13:16	45	1	1	48	4	5	5	3	3	2	2	4	2	5	5	4	2	4	1	3	1	1	3	4	4	1	234.16
01/14/2021 13:26	46	1	2	60	7	5	4	4	6	2	2	3	5	5	7	6	5	1	1	1	1	1	2	3	4	1	838.07
01/14/2021 13:21	65	2	1	9	6	3	6	3	6	2	2	3	4	6	6	5	6	3	2	1	2	1	2	1	4	1	470.82
01/14/2021 13:20	29	1	1	59	7	5	6	3	4	2	2	4	5	6	6	4	4	3	1	1	1	1	3	2	4	1	223.84
01/14/2021 13:26	46	1	1	5	7	1	4	1	7	2	2	3	5	6	6	5	4	3	1	1	1	4	3	3	2	1	487.8
01/14/2021 13:36	71	1	1	28	7	4	4	3	7	2	2	3	2	5	6	6	6	2	2	6	2	4	1	2	3	1	510.31
01/14/2021 13:42	64	2	1	4	4	6	6	2	4	2	2	6	4	5	5	5	4	3	1	1	1	4	2	2	4	1	749.02
01/14/2021 13:40	73	1	1	59	7	6	7	2	7	2	2	1	6	6	7	6	3	4	2	1	1	4	2	2	4	1	622.5
01/14/2021 13:40	60	2	2	53	6	6	4	4	6	2	2	4	5	5	7	5	5	4	1	4	1	1	3	3	3	1	558.31
01/14/2021 13:42	62	1	1	20	7	4	5	5	6	2	2	4	5	5	6	5	5	3	2	1	1	1	3	2	4	1	653.3
01/14/2021 15:25	25	2	1	59	7	6	5	5	5	2	2	4	5	5	6	6	5	3	2	1	1	1	4	2	4	1	6851.15
01/14/2021 13:48	46	2	1	23	6	4	4	2	5	2	2	5	5	6	6	5	3	1	2	3	2	1	2	1	4	1	969.22
01/14/2021 13:53	42	2	1	11	1	7	7	3	4	2	1	2	3	4	5	6	6	1	2	1	1	6	1	5	4	1	401.52
01/14/2021 13:58	60	2	1	18	3	5	1	2	5	2	2	2	4	5	6	5	5	2	2	4	1	7	6	3	4	1	614.07
01/14/2021 13:57	28	1	1	14	4	6	5	4	4	2	2	5	2	2	6	3	3	1	2	2	2	1	6	3	2	1	466.16
01/14/2021 13:59	42	2	2	25	7	4	4	5	7	2	2	5	5	6	5	5	4	2	1	1	1	1	4	7	4	1	358.5
01/14/2021 14:05	70	2	1	4	6	5	6	7	7	2	2	2	4	4	3	4	4	2	1	4	1	4	3	2	4	1	437.42
01/14/2021 14:14	63	2	1	15	6	6	6	2	2	2	2	6	6	6	6	5	5	4	3	2	2	1	2	1	4	1	758.8
01/14/2021 14:17	72	2	1	28	7	5	5	7	7	1	2	1	4	4	4	4	4	4	3	1	1	4	2	2	4	1	761.55
01/14/2021 14:15	76	1	1	59	3	5	5	4	3	2	2	4	2	2	5	2	2	4	2	1	1	4	2	2	4	1	502.27
01/14/2021 14:19	45	2	1	27	7	6	6	4	6	2	2	6	6	6	6	6	6	3	1	1	1	1	6	5	4	1	744.67
01/14/2021 14:16	72	2	1	10	6	6	6	2	6	2	2	5	5	5	6	5	5	4	2	1	2	4	1	1	4	1	506.76
01/14/2021 14:20	27	2	1	59	2	7	6	5	7	2	2	1	2	4	5	3	2	2	3	4	1	1	2	5	4	2	573.48
01/14/2021 14:25	75	1	1	9	7	5	5	3	7	2	2	2	5	5	6	4	4	4	1	1	1	4	2	2	4	1	790.72
01/14/2021 14:25	67	2	2	20	7	5	6	4	6	2	2	4	5	5	6	6	6	4	2	1	1	4	6	2	4	1	392.54
01/14/2021 14:32	73	2	1	25	2	7	7	7	6	2	2	1	2	2	6	4	1	4	1	4	1	1	2	2	4	1	683.46
01/14/2021 14:36	70	2	1	26	6	6	6	2	7	2	2	2	4	5	7	4	6	4	3	1	2	4	1	1	3	1	901.38
01/14/2021 14:38	54	1	1	28	1	5	4	4	4	2	2	6	6	6	5	2	1	4	3	1	1	1	4	4	4	1	563.85
01/14/2021 14:42	64	2	1	28	7	6	3	5	7	2	2	4	5	3	6	4	3	4	3	1	1	1	3	2	3	1	603.23
01/14/2021 14:36	47	1	1	11	4	4	4	4	4	2	2	2	4	4	4	4	4	2	2	4	1	1	6	3	3	1	231.99
01/14/2021 14:42	62	2	1	37	7	6	6	4	5	2	2	5	6	6	7	5	6	3	1	2	1	1	6	2	4	1	553.59
01/14/2021 14:40	73	1	1	59	7	4	5	4	6	2	2	1	3	2	6	5	5	2	1	2	1	4	2	2	3	1	361.85
01/14/2021 14:46	31	1	1	59	7	7	7	5	5	2	2	5	5	5	7	6	3	4	1	1	1	1	5	2	4	1	568.37
01/14/2021 14:45	29	2	1	41	4	7	7	4	4	2	2	4	5	5	6	3	4	1	2	1	1	6	2	2	4	1	473.55
01/14/2021 14:45	46	2	1	50	6	6	6	6	5	2	2	4	4	4	4	3	3	2	2	2	1	1	3	4	4	3	242.4
01/14/2021 14:54	60	1	1	4	7	4	3	2	4	2	2	4	2	4	6	4	4	2	2	2	1	6	2	2	4	1	450.46
01/14/2021 14:56	71	2	1	9	6	6	6	2	4	2	2	6	4	4	6	2	1	4	1	2	1	4	6	2	4	1	576.9
01/14/2021 15:14	76	2	2	31	4	4	4	3	5	2	2	1	5	5	6	3	2	4	3	4	2	4	2	1	4	1	1586.12
01/14/2021 14:57	41	1	2	48	7	7	7	1	7	2	2	1	1	2	4	1	5	1	2	1	1	6	1	5	2	1	505.15
01/14/2021 14:56	29	1	1	46	4	4	4	4	4	2	2	4	4	4	4	4	4	4	1	4	2	1	6	2	4	1	149.98
01/14/2021 15:15	36	1	1	9	6	5	4	3	7	2	2	4	6	7	6	6	6	3	1	3	2	6	1	1	2	1	714
01/14/2021 15:22	77	1	1	59	7	1	2	2	3	2	2	4	5	5	6	5	3	4	3	3	1	4	2	2	4	1	1084.62
01/14/2021 15:13	41	2	1	59	6	5	2	2	3	2	2	5	5	5	4	6	3	4	3	1	2	1	6	2	4	1	520.16
01/14/2021 15:21	36	1	1	59	5	6	5	2	1	2	1	3	5	5	6	5	5	2	2	4	2	2	1	1	4	4	690.62
01/14/2021 15:24	77	2	1	59	7	7	7	6	6	2	2	7	5	5	6	6	6	4	1	2	2	4	2	2	4	1	861.55
01/14/2021 15:23	73	1	1	53	7	4	4	7	7	2	2	5	6	6	6	5	5	3	2	2	1	4	3	2	4	1	502.3
01/14/2021 15:22	30	1	1	9	1	7	7	4	1	2	1	4	5	5	6	6	3	4	1	6	2	3	5	1	4	1	288
01/14/2021 15:29	79	2	1	24	7	6	6	3	6	2	2	3	6	6	7	7	5	3	1	1	2	4	1	1	4	1	478.1
01/14/2021 15:37	64	2	1	37	7	5	6	2	7	2	2	3	5	5	6	6	3	4	2	1	1	4	2	2	4	1	501.34
01/14/2021 15:42	75	2	1	59	6	4	3	2	6	2	2	3	4	6	6	4	3	4	2	1	1	4	3	2	4	1	802.31
01/14/2021 15:47	65	1	1	59	6	5	5	4	6	2	2	2	2	2	4	3	3	4	1	2	1	6	2	2	4	1	389.42
01/14/2021 15:49	63	2	1	59	7	4	3	2	7	2	2	1	6	4	7	5	4	4	1	1	2	1	3	1	4	1	376.7
01/14/2021 15:54	72	2	1	59	7	7	7	1	7	2	2	2	5	6	6	4	4	3	1	1	1	4	2	2	4	1	462.73
01/14/2021 15:58	63	1	1	23	7	2	5	4	5	2	2	5	5	5	6	4	5	2	1	1	1	4	2	2	3	1	501.04
01/14/2021 15:59	18	2	2	59	7	7	7	7	4	2	2	4	1	1	3	3	2	4	2	6	2	2	4	4	2	1	226.25
01/14/2021 16:08	47	2	2	60	7	6	6	4	7	2	2	6	7	7	7	7	6	3	1	1	1	1	5	4	4	1	765.47
01/14/2021 16:13	52	1	1	59	4	6	6	4	5	2	2	4	2	2	4	2	2	4	1	2	2	4	1	1	3	1	461.82
01/14/2021 16:17	71	2	1	10	5	6	6	5	5	2	2	2	2	2	7	2	2	6	2	1	1	4	1	1	2	1	652.49
01/14/2021 16:13	22	2	1	59	4	5	3	4	4	1	2	2	5	5	7	5	4	4	1	1	2	2	6	4	2	2	407.49
01/14/2021 16:23	70	2	1	37	7	5	6	5	7	2	2	5	5	5	7	6	6	1	2	2	1	4	2	2	3	1	901.79
01/14/2021 16:20	34	2	1	59	5	5	6	1	4	2	2	1	3	7	7	6	2	1	3	1	1	7	6	5	4	1	472.79
01/14/2021 16:26	74	2	1	59	7	3	3	1	7	2	2	3	3	5	6	3	5	4	1	1	2	4	1	1	4	1	667.67
01/14/2021 16:43	59	1	1	36	5	7	2	6	6	2	2	5	5	5	6	2	7	3	2	1	2	1	3	1	3	1	935.63
01/14/2021 16:59	76	2	1	10	5	5	6	3	5	2	2	4	4	5	5	5	3	4	2	4	2	4	1	1	3	1	1787.4
01/14/2021 16:46	83	2	1	2	7	4	6	2	6	2	2	2	5	5	6	6	4	2	2	1	2	4	1	1	3	1	898.63
01/14/2021 16:54	54	1	2	60	2	1	3	2	4	2	2	2	3	1	5	1	1	4	3	1	1	7	3	3	2	3	784.05
01/14/2021 17:08	49	2	1	28	5	6	6	4	7	2	2	4	5	5	5	5	5	3	1	1	1	1	6	3	4	1	1492.14
01/14/2021 16:53	28	2	2	43	1	6	5	4	1	2	2	4	3	2	4	1	2	3	1	2	1	6	2	5	3	1	569.57
01/14/2021 16:52	51	2	2	29	7	7	6	6	6	2	2	3	4	6	6	7	7	4	2	1	1	1	6	2	3	1	385.4
01/14/2021 16:56	75	2	1	22	7	5	4	1	7	2	2	5	5	2	5	5	5	4	1	1	1	2	2	2	4	1	538.05
01/14/2021 17:03	50	1	1	59	6	6	4	4	4	2	1	1	4	4	4	1	1	2	3	1	1	3	6	4	4	2	931.74
01/14/2021 16:56	47	2	2	60	7	2	6	4	5	2	2	3	2	2	6	6	4	2	1	1	1	1	4	4	4	1	343.4
01/14/2021 17:02	50	1	1	44	4	2	2	1	7	2	2	1	1	1	1	1	1	1	2	4	1	1	6	2	3	1	572.25
01/14/2021 17:06	64	2	1	23	7	4	4	1	7	2	2	4	5	5	4	4	5	1	2	4	2	7	2	1	3	1	739.68
01/14/2021 17:10	79	2	2	5	4	6	2	2	4	2	2	6	5	4	6	2	2	4	1	1	2	4	1	2	4	1	789.36
01/14/2021 17:13	77	1	1	41	7	2	6	1	7	2	2	4	5	5	7	6	1	4	2	1	1	4	3	2	2	1	917.72
01/14/2021 17:28	72	2	1	9	7	5	5	4	5	2	2	2	6	5	6	6	4	4	3	1	1	4	2	2	4	1	1767.03
01/14/2021 17:32	54	2	1	30	7	4	3	3	6	2	2	4	5	5	5	5	5	2	1	2	1	1	3	2	4	1	735.77
01/14/2021 17:16	74	2	1	35	7	6	6	2	7	2	2	6	6	6	6	6	6	4	1	1	2	4	2	1	4	1	889.93
01/14/2021 17:12	32	1	1	23	7	7	7	6	2	2	1	1	2	5	7	3	1	2	3	1	1	1	4	4	4	1	421.07
01/14/2021 17:15	20	2	1	43	1	6	5	4	4	2	1	4	1	2	5	4	4	4	3	4	1	5	2	2	3	1	284.85
01/14/2021 17:28	62	2	2	47	4	5	7	5	4	2	2	2	4	3	5	4	1	1	2	2	1	4	1	2	3	1	778.62
01/14/2021 17:21	72	1	1	10	1	7	7	7	4	2	2	1	1	1	6	1	1	1	2	7	1	4	1	4	3	1	276.63
01/14/2021 17:24	60	2	1	28	7	6	6	2	6	2	2	4	3	3	6	3	5	3	1	2	1	6	3	3	4	1	360.54
01/14/2021 17:27	28	1	1	59	6	6	6	2	4	2	2	6	5	5	7	5	5	4	3	1	1	2	3	2	4	1	274.77
01/14/2021 17:41	80	1	1	9	7	5	6	5	6	2	2	4	6	5	6	6	5	4	1	4	2	4	1	1	4	1	1086.52
01/14/2021 17:39	45	2	2	35	7	5	6	4	6	1	2	6	6	6	7	5	6	4	1	1	1	1	3	4	4	1	631.52
01/14/2021 17:40	71	2	1	10	6	6	6	4	6	2	2	5	5	5	5	5	3	4	1	2	1	4	3	2	4	1	617.65
01/14/2021 17:51	63	1	1	9	6	3	4	4	4	2	2	5	6	6	6	5	6	1	3	1	1	6	2	2	4	1	520.96
01/14/2021 17:52	56	1	1	28	7	7	7	4	4	2	2	3	5	6	7	6	5	3	2	1	1	1	5	3	4	1	380.05
01/14/2021 18:22	70	2	1	59	4	4	4	3	6	2	2	5	6	6	6	4	6	4	2	1	1	4	2	2	4	1	1948.22
01/14/2021 18:01	71	2	1	9	6	5	4	5	4	2	2	4	4	4	5	5	4	2	3	2	2	4	1	1	4	1	602.9
01/14/2021 18:04	37	2	1	56	7	7	7	7	7	2	1	1	7	7	7	7	7	1	2	7	1	1	2	3	3	1	629.81
01/14/2021 18:06	47	2	1	4	7	7	7	6	7	2	2	7	6	5	6	5	4	1	1	2	1	1	3	2	4	1	560.33
01/14/2021 18:02	37	1	1	59	1	7	7	4	1	2	2	4	4	4	4	4	4	3	2	4	2	1	5	1	4	1	241.04
01/14/2021 18:27	69	1	1	59	5	6	6	6	7	2	2	1	5	6	6	5	5	2	1	1	1	4	3	3	3	1	1129.04
01/14/2021 18:25	65	1	1	28	7	6	6	5	6	2	2	6	6	6	7	6	6	4	1	1	1	4	2	2	4	1	502.54
01/14/2021 18:25	67	1	1	30	5	6	6	6	4	2	2	4	4	5	6	5	2	4	1	1	1	4	3	2	2	1	534.38
01/14/2021 18:59	46	2	1	15	6	6	4	5	1	1	2	4	5	6	6	6	5	3	2	2	2	1	2	1	4	1	2041.54
01/14/2021 18:34	61	2	2	29	6	6	6	4	4	2	2	4	6	6	6	6	6	4	2	1	1	1	3	2	4	1	471.42
01/14/2021 20:07	72	2	1	9	7	3	2	4	7	2	1	2	2	3	7	2	2	1	1	1	1	4	2	2	4	1	5358.85
01/14/2021 19:15	54	1	1	9	4	5	4	5	4	2	2	1	2	3	6	2	1	4	2	4	1	1	4	2	4	1	864.72
01/14/2021 19:23	65	2	1	36	7	3	3	2	7	2	2	2	7	7	7	7	5	4	1	1	1	4	2	2	4	1	832.92
01/14/2021 19:29	50	2	1	4	6	3	3	5	5	2	2	5	5	5	6	3	5	1	1	1	1	1	3	2	4	1	481.65
01/14/2021 19:29	35	2	1	59	7	6	6	4	6	2	2	2	5	4	7	5	3	3	1	1	2	1	6	1	4	1	490.27
01/14/2021 19:31	19	2	2	25	7	6	6	6	1	2	2	2	3	2	7	6	5	1	1	1	2	5	6	5	2	1	333.95
01/14/2021 19:42	61	2	1	39	2	5	5	5	5	1	2	4	1	2	4	2	1	2	3	6	2	1	2	2	4	1	484.09
01/14/2021 19:51	73	2	1	1	2	7	6	3	7	2	2	2	3	6	7	1	1	4	2	1	2	4	1	1	4	1	930.79
01/14/2021 19:50	72	2	1	24	7	5	6	5	7	2	1	3	6	4	7	3	2	4	3	1	2	4	2	1	4	1	816.22
01/14/2021 19:44	34	2	1	59	2	6	6	4	1	1	1	2	5	5	6	6	2	3	2	1	1	1	4	5	4	1	424.33
01/14/2021 19:54	50	2	1	15	1	4	4	1	6	2	2	1	4	2	4	2	2	4	3	6	1	2	3	3	3	1	625.02
01/15/2021 17:11	26	2	1	59	7	3	5	2	7	2	2	3	3	4	5	5	1	2	1	1	1	1	6	2	4	1	792.59
01/14/2021 19:57	71	1	1	10	7	7	6	3	7	2	2	4	5	5	7	6	5	3	3	1	1	4	2	2	4	1	554.08
01/14/2021 19:56	47	2	1	25	7	5	4	4	4	2	2	5	4	5	6	5	6	3	3	1	2	1	2	1	4	1	469.47
01/14/2021 20:08	44	1	1	23	1	2	4	5	1	2	2	4	1	2	3	1	2	4	2	2	2	6	1	0	3	1	427.4
01/14/2021 20:13	38	1	1	3	7	7	6	6	5	2	2	5	6	6	6	5	6	3	1	1	1	1	4	4	4	1	602.41
01/14/2021 20:19	64	2	2	10	7	6	6	3	4	2	2	4	4	5	6	4	3	2	2	1	1	1	2	2	2	1	604.66
01/14/2021 20:22	52	1	1	23	7	4	5	3	5	2	2	4	5	5	6	4	5	2	1	1	1	1	3	3	4	1	523.42
01/14/2021 20:18	25	1	1	9	7	6	6	1	5	2	2	2	2	6	6	6	2	1	2	1	2	1	1	1	4	1	245.55
01/14/2021 20:25	48	1	1	18	5	5	6	6	4	2	2	5	5	5	6	5	5	4	2	2	1	1	3	4	3	1	355.96
01/14/2021 20:38	65	2	1	20	6	7	7	4	7	2	1	4	6	6	7	4	4	4	3	4	2	1	6	1	3	1	522.74
01/14/2021 20:56	67	2	1	23	7	4	3	1	7	2	2	5	6	6	6	5	5	4	2	1	1	4	2	2	4	1	785.24
01/14/2021 21:00	70	2	1	38	7	6	6	2	7	1	2	4	5	6	7	6	3	4	1	1	1	4	3	2	4	1	511.77
01/14/2021 21:06	63	2	1	59	7	6	6	2	6	2	2	5	6	6	7	6	5	3	1	1	2	1	3	1	4	1	656.62
01/14/2021 21:09	75	2	1	9	7	5	6	5	6	2	2	6	6	5	7	6	5	2	1	1	2	4	2	1	4	1	641.64
01/14/2021 21:23	65	1	1	59	6	6	6	5	5	2	2	4	4	3	6	5	2	4	3	1	1	1	2	2	4	1	790.37
01/14/2021 21:21	72	1	1	25	5	2	6	5	2	2	1	6	4	2	5	3	1	3	1	4	1	4	3	3	4	1	648.85
01/14/2021 21:46	53	2	2	41	7	7	6	4	6	2	2	4	6	6	6	6	4	3	2	2	1	1	3	2	4	1	885.46
01/14/2021 21:46	57	1	1	42	7	7	6	3	7	2	2	5	3	7	7	6	4	2	2	1	1	2	6	2	3	1	478.39
01/14/2021 22:02	20	1	1	2	6	4	3	4	4	1	1	5	4	6	3	2	3	1	2	5	2	2	6	3	2	1	165.91
01/14/2021 22:17	64	2	1	26	7	6	6	5	7	2	2	2	6	6	6	6	6	2	1	1	2	4	1	1	4	1	704.06
01/14/2021 22:21	35	1	1	59	7	6	6	6	6	2	2	5	5	4	7	7	4	3	2	1	1	1	1	4	2	1	428.31
01/14/2021 22:24	31	1	2	13	4	5	5	5	4	2	2	4	3	3	4	3	2	3	2	5	1	1	2	5	3	1	483.56
01/14/2021 22:34	63	2	2	38	4	5	5	5	6	2	2	5	6	6	6	5	5	2	2	4	1	4	3	3	4	1	724.41
01/14/2021 22:36	64	2	2	48	6	6	6	3	7	2	2	4	4	2	5	2	1	2	2	2	1	1	2	2	4	1	796.96
01/14/2021 23:07	45	1	1	59	7	7	7	2	2	2	2	3	4	4	5	5	1	4	3	1	1	7	3	2	4	1	2431.47
01/14/2021 23:23	43	2	1	59	1	6	6	2	4	2	1	2	4	4	4	2	1	1	2	1	1	6	3	4	4	3	2940.77
01/14/2021 23:40	34	1	1	9	6	4	6	5	4	2	2	2	2	7	7	4	1	4	1	1	1	1	6	4	4	1	383.25
01/14/2021 23:51	28	1	1	59	7	7	7	7	7	2	2	1	4	7	7	7	5	2	1	1	1	1	6	2	4	1	215.53
01/15/2021 05:18	51	1	1	59	3	6	6	6	4	2	2	4	1	1	6	4	4	4	2	1	2	2	1	1	3	1	284.89
01/15/2021 06:26	65	1	1	45	7	7	7	1	4	2	2	6	6	6	7	7	6	3	3	1	1	1	2	4	4	1	479.08
01/15/2021 07:04	71	2	1	59	7	3	4	2	7	2	2	2	4	5	6	3	4	4	1	1	1	4	3	2	4	1	658.08
01/15/2021 07:24	58	2	2	15	7	5	6	3	4	2	2	4	3	3	3	3	2	2	2	4	2	1	6	1	3	1	1306.65
01/15/2021 07:10	52	2	1	39	7	6	6	2	7	2	2	2	4	4	6	4	5	2	2	4	1	6	6	2	3	1	328.49
01/15/2021 07:30	30	2	1	53	7	6	6	4	4	2	2	4	5	5	6	5	5	3	2	1	1	1	6	3	4	1	360.72
01/15/2021 07:58	51	2	1	26	2	6	5	4	6	2	1	2	2	4	5	2	2	1	2	1	2	1	2	2	4	1	542.17
01/15/2021 08:20	57	2	1	59	4	4	4	2	4	2	2	4	4	4	6	4	4	4	3	1	1	1	3	7	4	1	520.34
01/15/2021 08:29	28	2	1	59	7	6	5	4	4	2	2	4	3	2	7	3	2	2	2	1	1	1	4	2	4	1	303.65
01/15/2021 08:54	63	2	1	18	7	2	2	4	6	2	2	2	5	5	6	5	3	1	3	4	1	4	2	2	3	1	740.75
01/15/2021 08:52	59	1	1	59	1	6	6	5	6	2	2	3	2	2	4	1	1	1	2	6	1	1	3	2	4	1	394.76
01/15/2021 09:05	73	2	1	37	7	6	6	4	6	2	2	3	6	6	7	6	5	3	2	2	1	4	3	2	4	1	489.01
01/15/2021 09:13	45	1	1	10	4	6	6	2	6	2	1	4	2	4	6	2	2	2	2	2	1	1	3	3	3	1	880.49
01/15/2021 09:08	26	2	2	4	5	4	4	4	4	2	1	3	4	4	4	4	4	5	2	4	2	6	3	5	4	1	196.44
01/15/2021 09:20	31	1	1	9	7	6	5	2	7	2	2	3	4	4	6	5	5	3	1	1	2	1	3	1	4	1	601.34
01/15/2021 09:16	23	2	1	10	1	7	4	7	4	2	2	2	3	3	6	1	1	4	2	2	1	5	4	2	2	1	351.14
01/15/2021 09:18	48	1	1	3	7	6	6	2	6	1	2	3	2	2	6	3	3	4	2	1	1	1	2	4	4	1	433.05
01/15/2021 09:18	29	1	1	1	7	6	7	4	5	2	2	6	4	4	4	4	4	4	1	2	1	1	2	2	3	1	352.29
01/15/2021 09:20	55	2	1	9	4	7	7	1	4	2	1	4	6	6	7	6	6	4	3	1	1	1	6	3	4	1	464.72
01/15/2021 09:48	71	2	1	28	6	2	5	5	6	2	2	6	6	6	7	7	4	2	1	1	1	1	3	2	4	1	1788.82
01/15/2021 10:10	19	1	1	14	6	5	5	5	1	2	2	5	5	5	5	3	3	1	1	4	2	5	2	3	1	3	573.77
01/15/2021 09:32	81	1	1	9	7	5	3	4	2	2	2	5	6	6	7	4	2	4	1	1	1	4	3	2	4	1	692.5
01/15/2021 09:37	51	1	1	8	7	7	6	4	4	2	2	4	5	6	6	5	5	2	2	1	1	1	6	2	4	1	978.47
01/15/2021 09:33	82	1	1	28	7	6	5	4	7	2	2	4	5	5	6	5	4	4	3	1	2	4	3	2	4	1	554.54
01/15/2021 09:31	34	1	1	60	7	7	6	4	5	2	2	4	6	6	7	5	5	6	1	1	1	1	3	2	4	1	400.94
01/15/2021 09:32	34	1	1	37	7	7	7	4	4	2	2	3	5	6	6	4	2	3	3	1	1	1	6	5	4	1	356.28
01/15/2021 09:35	27	1	1	59	7	5	3	4	5	2	2	2	5	5	7	4	5	4	3	1	2	6	2	3	4	1	539.82
01/15/2021 09:35	64	2	1	59	7	5	5	2	4	2	2	5	6	5	6	3	3	3	1	1	2	1	3	1	4	1	373.09
01/15/2021 09:41	65	1	1	37	1	6	6	2	6	2	2	5	1	2	5	4	4	3	2	1	2	4	1	1	2	1	470.45
01/15/2021 09:43	70	2	1	35	7	3	6	2	6	2	2	4	3	3	5	3	2	4	2	2	2	4	1	1	4	1	552.77
01/15/2021 15:55	26	1	1	9	7	6	6	2	4	2	2	4	5	5	7	6	6	3	1	1	1	1	4	2	4	1	256.08
01/15/2021 09:43	33	1	1	14	7	5	6	6	1	1	2	5	6	5	7	5	5	3	2	1	1	1	6	3	4	1	379.55
01/15/2021 09:50	56	2	1	59	5	6	5	2	5	1	2	4	6	5	6	5	5	2	2	2	2	1	2	2	4	1	729.65
01/15/2021 09:46	44	2	1	42	7	7	6	1	6	2	2	1	4	5	6	6	5	2	2	4	1	1	3	4	4	1	433.16
01/15/2021 09:43	31	2	1	9	7	6	6	1	4	2	1	1	2	2	6	4	1	1	2	1	1	6	3	3	4	1	241.75
01/15/2021 09:51	56	1	1	16	4	3	4	5	4	2	2	4	5	5	5	5	5	3	3	4	1	7	1	3	2	1	593.04
01/15/2021 09:50	28	1	1	59	7	5	5	6	6	2	2	5	5	5	7	5	5	2	1	1	1	1	4	3	4	1	328.17
01/15/2021 09:54	56	2	1	11	1	7	7	4	7	2	2	6	3	1	7	6	2	7	2	5	2	1	6	2	4	1	507.34
01/15/2021 09:55	58	2	1	34	7	6	7	4	7	2	1	6	5	5	6	4	6	1	1	1	2	1	1	3	4	1	500.31
01/15/2021 09:54	73	2	1	57	7	6	6	4	4	2	2	4	5	5	6	6	5	2	1	1	1	1	4	4	4	1	341.07
01/15/2021 10:01	22	1	1	59	7	6	6	3	2	1	2	3	5	5	6	5	5	4	2	1	2	5	6	1	2	1	288.84
01/15/2021 10:04	65	2	1	59	7	5	6	3	5	2	2	3	3	3	4	3	2	4	1	1	1	4	2	2	3	3	428.13
01/15/2021 10:05	35	1	1	59	6	6	5	5	6	2	2	2	6	5	6	5	5	4	1	1	1	1	5	4	4	1	425.14
01/15/2021 10:08	48	2	1	59	2	5	5	2	4	2	2	3	2	7	6	1	1	3	1	2	1	1	2	4	4	3	470.26
01/15/2021 10:12	48	2	1	53	7	5	4	4	7	2	1	4	6	6	7	5	2	2	2	2	2	1	2	2	4	1	636.55
01/15/2021 10:11	25	2	1	50	5	6	3	2	5	2	2	1	3	3	4	3	2	2	1	2	1	1	3	2	4	1	404.12
01/15/2021 10:12	47	2	2	29	7	2	2	5	4	2	2	3	3	3	6	3	2	4	3	1	1	1	3	2	4	1	447.03
01/15/2021 10:20	60	2	1	59	7	6	6	2	6	2	2	1	3	3	6	3	3	3	1	1	1	1	4	4	4	1	822.92
01/15/2021 10:17	26	2	2	38	6	4	4	4	6	2	1	2	5	6	6	6	6	3	2	5	1	1	2	3	4	1	668.08
01/15/2021 10:25	56	2	1	59	5	5	5	5	5	2	2	3	3	3	3	3	2	3	2	4	2	4	1	1	2	2	365.47
01/15/2021 10:38	77	2	1	9	7	5	5	1	7	2	2	1	5	6	7	5	4	4	2	4	2	4	1	1	4	1	981.29
01/15/2021 10:36	73	2	1	58	7	6	6	3	5	2	2	5	6	6	6	5	6	4	2	2	1	4	2	2	4	1	826.48
01/15/2021 10:57	76	2	1	9	7	6	7	6	7	2	2	6	7	7	7	6	4	4	1	5	2	2	2	1	3	1	1583.71
01/15/2021 10:44	67	2	2	46	7	6	6	2	7	2	2	4	6	6	7	7	6	4	2	1	2	4	1	1	4	1	830.88
01/15/2021 10:39	40	2	1	42	3	6	3	5	4	2	2	2	4	4	5	4	2	2	2	2	1	1	2	3	2	1	469.14
01/15/2021 10:53	57	1	1	18	7	6	6	2	4	2	2	5	6	6	6	6	5	3	3	1	1	1	3	3	4	1	1108.17
01/15/2021 11:17	80	1	1	25	7	2	2	4	7	2	2	5	6	6	7	5	6	3	1	2	1	4	3	2	4	1	2424.98
01/15/2021 10:42	71	2	1	10	7	3	3	1	7	2	2	1	3	3	6	5	2	4	3	1	1	2	6	2	4	1	276.91
01/15/2021 11:07	23	1	1	59	5	7	4	4	4	2	2	3	5	5	6	4	4	3	1	1	2	1	6	3	4	3	1632.88
01/15/2021 10:46	47	2	2	43	7	7	5	6	7	2	2	5	5	5	6	6	5	4	1	1	1	1	4	4	4	1	276.62
01/15/2021 10:48	51	1	1	21	6	6	6	4	4	2	2	5	6	6	7	6	4	2	1	1	1	3	3	5	3	1	363.29
01/15/2021 10:51	59	2	2	39	1	6	7	1	1	2	2	1	1	1	1	1	1	4	2	4	2	6	6	4	4	1	494.99
01/15/2021 10:49	22	2	1	14	2	5	3	5	3	2	2	2	5	6	6	2	5	2	2	2	1	1	2	2	2	1	384.1
01/15/2021 10:48	76	1	1	10	6	3	5	2	7	2	2	2	3	3	6	3	2	3	1	2	1	4	6	2	4	1	213.68
01/15/2021 11:16	70	2	1	9	7	6	4	1	7	2	2	4	4	5	7	4	3	3	1	1	1	4	6	2	4	1	1106.8
01/15/2021 11:17	63	2	1	50	4	6	4	1	7	2	2	2	4	3	6	2	2	4	1	5	2	4	1	1	4	1	726.78
01/15/2021 11:22	38	2	1	23	1	6	6	2	7	2	2	2	2	4	6	2	2	3	1	4	1	1	6	4	4	1	446.23
01/15/2021 11:27	53	1	1	19	7	5	5	2	4	2	2	3	3	2	6	4	6	1	2	1	1	1	3	2	2	1	385.05
01/15/2021 12:24	45	1	1	9	7	6	4	4	2	2	2	5	6	6	6	5	5	2	3	1	2	6	6	2	4	1	3229.71
01/15/2021 11:37	24	2	1	9	7	5	2	1	6	2	2	1	2	3	7	5	2	1	3	1	2	5	1	1	2	1	249.15
01/15/2021 11:51	73	2	2	11	7	6	6	3	6	2	2	6	6	6	7	6	7	3	2	1	1	4	2	3	4	1	991.11
01/15/2021 11:43	70	2	1	60	7	4	5	4	7	1	1	4	5	6	6	6	4	3	1	4	2	4	2	1	4	1	466.34
01/15/2021 11:45	74	2	1	9	7	5	5	2	7	2	2	1	7	6	7	6	6	4	1	1	1	4	2	2	4	1	493.26
01/15/2021 11:50	55	2	1	23	4	4	4	3	2	1	2	5	2	4	6	4	2	4	1	2	2	1	1	3	3	1	731.01
01/15/2021 12:05	29	2	1	59	1	7	6	6	1	2	2	6	1	1	2	1	1	2	2	6	1	2	3	2	4	2	1549.24
01/15/2021 11:58	78	1	1	26	7	6	6	4	7	2	2	6	6	6	6	6	5	2	2	1	1	1	2	2	4	1	874.57
01/15/2021 11:51	37	2	1	10	6	5	5	4	5	2	2	6	5	5	6	5	4	4	1	2	1	1	3	3	4	1	439.11
01/15/2021 11:59	71	1	1	50	7	5	4	5	7	1	2	5	5	6	6	5	5	3	3	1	1	4	3	2	4	1	862.81
01/15/2021 12:03	56	2	1	59	7	5	7	2	7	2	2	5	2	4	6	3	5	4	2	1	2	1	3	2	3	1	841.14
01/15/2021 12:07	73	2	1	59	7	2	6	1	7	2	2	5	5	5	5	2	2	1	2	2	2	4	2	1	4	1	766.46
01/15/2021 12:23	45	2	1	9	7	6	6	2	5	2	2	4	6	6	6	5	6	2	3	1	1	1	4	4	4	1	438.76
01/15/2021 12:29	67	2	1	20	7	3	6	2	7	2	2	1	6	5	7	5	5	4	3	1	2	4	2	1	4	1	372.8
01/15/2021 12:30	40	1	1	9	4	5	5	6	4	2	2	4	4	5	4	3	4	2	2	7	1	6	1	4	3	1	394.3
01/15/2021 12:48	50	1	1	31	2	4	4	3	4	2	2	1	4	4	5	3	2	1	2	2	1	1	4	4	2	1	340.76
01/15/2021 12:48	29	1	1	38	7	6	6	5	4	1	1	2	5	6	7	2	1	3	2	1	1	1	3	3	2	1	302.39
01/15/2021 13:26	50	1	1	42	7	6	6	3	6	2	2	4	4	3	6	5	4	4	3	1	1	1	6	2	3	1	343.71
01/15/2021 13:39	32	1	1	9	2	7	7	4	5	2	2	4	1	2	6	1	2	2	1	1	1	1	3	4	4	1	557.73
01/15/2021 13:39	35	2	2	10	7	6	6	3	6	2	2	2	3	5	7	3	5	3	1	1	1	1	4	4	4	1	297.07
01/15/2021 13:42	52	1	2	35	7	5	6	5	4	1	2	5	6	6	7	6	7	3	2	1	2	1	3	3	2	1	373.16
01/15/2021 13:42	36	1	1	60	4	5	5	4	2	1	2	4	3	3	4	3	3	3	2	1	1	1	4	4	2	3	314.98
01/15/2021 13:56	50	2	1	46	7	3	3	2	7	2	2	2	4	4	4	4	4	3	2	1	1	6	2	2	3	3	765.43
01/15/2021 13:52	45	1	1	59	4	5	5	1	7	2	2	4	1	1	1	1	1	2	1	4	1	1	4	2	4	1	376.73
01/15/2021 14:00	57	2	1	19	6	5	5	3	4	1	2	4	2	1	6	3	4	2	1	4	1	1	3	3	4	1	759.92
01/15/2021 14:10	80	2	1	15	5	1	7	1	7	2	2	2	2	2	2	1	2	4	2	3	2	4	2	1	4	1	466.7
01/15/2021 14:16	38	2	2	60	7	6	6	1	6	2	2	2	1	2	2	3	1	1	2	1	1	1	3	4	4	1	289.74
01/15/2021 14:19	50	2	1	34	7	5	5	1	7	2	2	3	7	7	7	6	5	1	1	1	2	1	2	1	4	1	363.48
01/15/2021 14:27	37	2	1	59	4	7	7	4	4	2	2	4	4	4	6	4	3	1	2	2	1	1	1	4	4	1	546.44
01/15/2021 14:35	28	1	1	9	6	6	6	3	4	2	2	2	4	6	6	6	4	1	1	1	1	1	4	3	4	1	666.75
01/15/2021 14:47	74	1	1	52	4	5	5	4	4	2	2	5	5	6	7	5	5	4	3	4	1	4	3	2	4	1	1367.41
01/15/2021 14:32	42	2	2	7	7	2	1	2	7	2	2	1	3	2	6	2	4	2	2	1	1	1	4	6	4	1	331.57
01/15/2021 14:43	33	1	2	41	5	5	5	5	5	2	2	5	5	5	5	5	5	5	2	5	2	1	1	4	3	1	237.89
01/15/2021 14:52	71	2	1	15	7	7	6	1	1	2	2	1	4	4	6	4	4	4	2	1	1	1	6	2	4	1	447.94
01/15/2021 15:02	59	2	1	33	3	5	5	5	6	2	2	6	5	5	5	4	2	3	1	2	1	2	3	3	4	1	296.93
01/15/2021 15:14	29	1	1	59	7	6	5	4	2	2	2	4	6	6	7	5	4	3	2	1	2	6	1	1	4	1	518.74
01/15/2021 15:28	48	1	1	44	1	3	5	5	4	2	1	2	4	2	4	3	4	3	1	4	1	1	4	5	4	1	525.29
01/15/2021 15:37	71	2	1	9	6	2	2	2	7	2	2	3	5	6	6	6	3	4	2	1	1	4	2	2	4	1	869.04
01/15/2021 15:42	44	1	1	58	6	4	4	2	6	1	2	5	4	4	6	4	4	3	1	1	1	1	3	4	3	1	773.22
01/15/2021 15:52	52	1	1	47	7	5	5	4	3	1	2	3	7	6	7	6	4	3	1	1	1	1	3	3	4	1	385.73
01/15/2021 16:09	58	2	1	6	7	6	6	2	6	2	2	6	6	3	7	6	6	2	1	1	2	1	3	1	4	1	519.76
01/15/2021 17:41	89	1	1	9	6	2	4	5	5	2	2	4	6	7	7	7	5	4	3	1	2	4	1	1	4	1	875.02
01/15/2021 17:37	59	2	2	60	1	6	4	1	7	2	2	1	1	1	4	1	1	1	2	4	2	2	1	1	4	2	513.37
01/15/2021 17:43	39	1	2	10	5	6	6	4	4	1	1	4	5	5	5	5	5	3	2	1	1	1	1	4	4	1	735.64
01/15/2021 17:51	32	1	2	54	2	6	6	5	2	2	2	2	2	3	6	2	2	4	2	4	2	6	1	3	2	1	694.81
01/15/2021 17:52	58	2	1	59	7	7	7	4	6	2	2	5	6	7	7	6	4	3	1	1	1	1	4	3	4	1	605.43
01/15/2021 17:53	25	2	1	59	3	5	4	5	2	2	1	3	3	5	5	3	2	3	1	1	2	1	6	2	4	1	237.46
01/15/2021 19:01	80	2	1	9	7	3	3	2	6	2	2	2	4	5	5	5	5	1	2	1	2	4	2	1	4	1	2284.08
01/15/2021 18:42	48	2	1	59	7	7	7	2	7	2	2	4	4	5	6	6	5	1	2	1	1	1	3	5	4	1	406.87
01/15/2021 19:35	53	2	1	9	1	6	7	7	1	2	2	6	2	2	5	2	1	1	2	3	2	1	2	2	3	1	435.55
01/15/2021 20:43	54	1	1	43	1	6	4	2	1	2	1	2	1	1	2	3	1	4	2	2	2	1	6	1	3	4	855.94
01/15/2021 20:36	30	1	1	9	4	5	4	3	2	2	2	4	5	5	6	1	6	3	1	1	2	1	2	3	4	1	331.43
01/15/2021 21:07	27	2	1	18	4	6	6	4	6	2	2	2	4	5	5	4	4	2	1	2	1	7	2	3	4	1	385.18
01/15/2021 21:33	71	2	1	50	6	4	5	4	6	2	2	5	4	3	5	2	3	2	1	2	2	4	6	1	4	1	1544.84
01/15/2021 22:02	33	1	1	59	7	6	5	5	4	2	2	4	2	5	7	3	5	3	3	1	1	1	5	3	4	1	320.43
01/15/2021 22:10	76	2	1	59	7	5	7	1	7	2	2	4	6	6	6	6	4	4	1	1	2	4	2	1	4	1	638.23
01/15/2021 22:21	42	2	1	60	5	6	6	4	4	2	2	4	4	5	6	4	4	4	1	3	2	1	6	2	4	4	292.89
01/15/2021 22:34	49	2	2	60	3	2	1	2	7	2	1	4	2	2	6	3	5	1	2	1	2	7	2	3	4	1	636.45
01/15/2021 23:48	27	2	1	59	7	6	6	4	5	2	1	4	5	5	6	3	5	2	2	1	1	1	3	2	4	1	392.34
01/16/2021 00:07	50	1	2	15	6	5	5	5	5	2	2	3	3	3	5	3	3	1	1	1	1	3	3	2	4	1	956.54
01/16/2021 07:37	33	2	1	9	1	6	6	2	1	2	2	2	1	2	6	1	1	1	3	4	2	2	2	1	4	1	553.3
01/16/2021 07:52	43	1	1	59	6	5	5	5	5	2	1	5	5	5	5	5	5	3	2	1	1	7	6	2	4	1	691.2
01/16/2021 09:29	55	1	1	12	7	7	7	4	2	2	2	4	6	7	7	6	5	5	2	1	1	1	6	2	4	1	662.22
01/16/2021 09:53	29	1	2	7	4	6	6	2	6	2	2	5	5	5	6	5	5	3	2	1	1	1	3	5	3	1	712.41
01/16/2021 10:14	43	2	2	60	4	6	6	1	4	2	2	2	2	3	3	3	1	1	2	1	1	1	3	4	4	4	549.52
01/16/2021 11:37	25	2	1	9	1	6	5	5	5	2	1	5	4	4	4	4	3	3	2	5	2	1	6	3	4	1	470.22
01/16/2021 12:20	26	2	1	9	7	7	3	7	7	2	2	5	5	5	5	5	2	2	1	1	2	1	3	4	4	1	339.09
01/16/2021 12:31	28	2	2	11	5	6	6	2	7	2	2	2	3	6	7	4	2	3	2	1	1	7	3	3	4	1	397.25
01/16/2021 14:00	43	2	2	16	1	4	4	5	1	2	2	1	1	1	5	3	1	4	2	4	2	1	1	4	2	1	373.69
01/16/2021 14:00	18	1	2	15	7	3	4	5	2	2	2	3	6	5	6	7	3	3	3	1	2	7	4	4	1	1	265.79
01/16/2021 15:39	58	1	1	23	7	7	7	4	6	2	2	5	5	5	6	6	6	3	2	1	1	1	4	2	3	1	516.17
01/16/2021 17:09	48	1	2	21	1	4	4	5	2	2	1	1	3	3	4	4	1	3	2	1	1	1	6	3	3	1	415.27
01/16/2021 17:50	53	1	1	59	7	6	6	5	6	2	2	5	6	6	6	3	6	3	2	1	1	3	4	3	4	1	563.17
01/16/2021 18:17	50	2	2	47	1	6	6	4	4	2	2	6	4	4	5	5	4	4	2	1	2	1	6	5	4	1	459.91
01/16/2021 19:29	44	2	2	57	2	6	6	4	4	2	1	2	3	4	5	4	4	1	2	2	1	7	1	4	2	3	1014.83
01/16/2021 20:02	54	1	1	58	6	3	3	4	6	2	2	4	2	3	3	2	1	2	2	2	1	6	2	4	4	1	390.05
01/16/2021 20:08	51	1	1	28	5	5	6	3	3	2	2	3	4	3	6	5	3	3	1	2	1	1	6	3	4	1	683.31
01/16/2021 20:08	59	2	1	9	6	4	2	5	6	2	2	4	5	5	6	5	4	3	1	2	1	1	3	2	4	1	569.2
01/17/2021 01:06	55	1	1	59	6	6	6	6	6	2	1	5	5	5	6	5	6	4	1	1	2	3	6	1	4	1	846.82
01/17/2021 07:36	29	2	2	10	7	6	6	3	7	2	2	5	5	6	7	6	5	4	1	1	1	6	2	4	4	1	474.74
01/17/2021 11:07	57	1	1	9	7	2	4	6	1	1	2	5	6	7	7	5	3	1	1	1	1	6	3	3	4	1	586.63
01/17/2021 11:26	56	1	1	59	4	5	6	3	3	2	2	4	4	4	6	5	4	3	2	1	2	1	2	3	4	2	546.55
01/17/2021 12:13	38	2	1	37	7	6	6	6	7	2	2	7	7	4	5	6	5	1	2	6	1	2	1	4	3	1	528.26
01/17/2021 12:10	27	2	1	37	4	5	6	6	2	2	2	4	3	3	4	4	4	1	3	3	2	1	6	2	3	1	425.34
01/17/2021 19:28	54	2	1	59	7	6	6	4	7	2	2	5	5	6	6	6	5	3	1	4	1	1	5	2	4	1	522.46
01/17/2021 20:18	28	1	1	37	6	7	7	7	1	2	2	7	7	7	7	7	1	1	2	1	2	1	1	1	3	1	278.94
01/17/2021 21:35	59	1	1	44	7	6	6	4	5	2	2	6	3	2	7	6	4	4	2	1	1	1	2	2	4	1	703.73
01/17/2021 23:29	42	2	1	59	1	6	4	4	6	2	2	4	4	4	5	4	4	2	2	4	1	1	3	3	4	4	598.04
01/18/2021 08:35	56	1	1	59	7	3	3	5	6	2	2	5	3	3	6	3	2	1	3	1	1	1	3	2	4	1	430.79
01/18/2021 08:56	51	2	1	9	7	7	5	1	7	2	2	5	5	5	6	4	2	4	3	1	1	1	5	2	4	1	461.46
01/18/2021 09:31	23	2	1	37	4	5	5	4	6	2	2	5	3	4	5	5	4	2	2	4	2	1	6	3	4	1	2347.17
01/18/2021 09:00	37	2	1	59	7	6	6	3	6	2	2	4	5	5	5	4	5	2	1	1	1	1	3	3	4	1	372.38
01/18/2021 09:01	48	2	1	59	7	6	6	4	6	1	2	6	6	6	6	5	6	4	2	1	1	1	6	3	4	1	368.5
01/18/2021 09:07	50	2	1	50	3	6	7	1	4	2	2	4	2	1	4	4	4	2	2	2	1	1	1	7	3	1	641.51
01/18/2021 09:02	24	1	1	9	7	6	6	5	2	1	2	3	6	7	7	6	3	4	1	1	1	1	5	2	4	1	354.36
01/18/2021 09:20	33	2	1	50	2	6	7	6	6	2	1	2	2	2	6	2	2	2	3	4	1	1	2	4	4	1	1353.75
01/18/2021 09:06	37	2	1	14	1	7	3	5	1	2	1	4	1	1	3	1	1	1	1	4	1	6	4	5	4	1	327.43
01/18/2021 09:10	54	1	1	9	7	6	6	3	6	2	2	2	2	3	4	1	3	1	2	1	1	1	4	3	4	1	578.57
01/18/2021 09:13	46	1	1	23	6	6	6	4	4	2	2	5	3	5	6	3	2	3	2	1	1	1	6	3	4	1	767.02
01/18/2021 09:06	34	1	1	9	6	6	6	3	6	2	2	4	4	4	5	3	5	2	1	1	1	1	3	2	4	1	354.06
01/18/2021 09:14	40	1	1	37	6	4	4	1	4	2	2	4	4	6	6	3	3	1	2	1	1	6	6	4	4	4	649.59
01/18/2021 09:12	47	1	1	43	7	5	6	4	4	2	2	3	2	5	7	6	4	3	2	1	1	1	5	3	4	1	382.79
01/18/2021 09:13	19	2	1	59	5	4	4	4	3	2	1	5	4	3	7	5	2	2	1	1	1	5	2	2	2	1	400.87
01/18/2021 09:15	53	1	1	28	2	4	2	6	6	2	2	1	2	4	6	2	4	1	2	2	2	3	2	1	4	1	400.54
01/18/2021 09:20	18	1	1	28	3	6	2	2	3	2	2	6	3	3	5	5	5	3	1	1	1	5	6	3	1	1	408.06
01/18/2021 09:26	54	1	1	37	7	7	7	5	5	2	1	2	3	6	5	1	1	3	1	4	1	1	4	2	4	1	709.55
01/18/2021 09:25	51	1	1	14	1	6	6	5	2	2	2	5	5	5	6	2	5	4	3	1	1	7	3	2	4	1	539.34
01/18/2021 09:23	49	1	1	10	5	5	6	2	4	2	2	6	5	3	5	4	2	1	2	1	1	1	3	4	3	1	387.94
01/18/2021 09:33	37	2	1	13	2	7	6	2	6	2	2	2	4	6	6	6	5	1	3	2	1	7	2	4	3	1	683.71
01/18/2021 09:34	40	1	1	9	7	7	7	7	7	1	1	5	5	4	5	4	4	1	2	4	1	1	3	5	4	1	262.52
01/18/2021 09:39	22	1	1	9	5	6	6	4	6	2	1	4	6	6	7	6	3	1	2	1	1	5	6	2	2	1	484.98
01/18/2021 09:45	34	2	1	43	7	6	5	3	6	2	1	3	5	6	6	4	4	3	1	1	1	1	6	2	4	1	238.81
01/18/2021 09:53	22	1	1	14	4	7	7	2	4	2	2	1	3	3	6	2	4	3	2	1	1	1	3	2	4	1	602.14
01/18/2021 09:56	28	2	1	59	6	6	5	3	6	2	2	3	5	5	6	6	5	4	3	1	2	6	2	3	2	1	736.37
01/18/2021 09:56	45	1	1	43	7	7	7	7	7	2	2	1	1	1	4	1	4	2	2	1	1	1	4	4	3	1	463.7
01/18/2021 10:02	48	2	1	43	5	4	5	1	7	2	2	5	4	5	6	6	4	3	2	1	1	1	5	3	4	1	525.25
01/18/2021 10:05	58	1	1	9	1	4	6	4	2	2	2	2	2	4	6	4	4	4	2	1	2	6	1	1	2	1	558.89
01/18/2021 10:18	49	1	1	59	7	6	7	4	5	2	2	2	4	2	6	2	5	2	2	1	1	3	5	4	4	1	806.01
01/18/2021 10:12	41	2	1	36	7	6	3	4	4	2	2	2	3	5	5	5	5	1	1	1	1	1	2	4	4	1	361.04
01/18/2021 10:22	37	1	1	23	1	6	5	5	3	2	2	4	4	4	5	5	4	4	2	1	1	1	3	4	4	1	451.35
01/18/2021 10:25	32	1	1	9	3	4	4	2	6	2	2	4	5	5	5	4	4	3	1	1	1	1	6	3	4	1	553.65
01/18/2021 10:23	44	1	1	9	3	7	6	5	2	1	2	6	3	5	5	2	3	4	1	1	2	3	2	1	4	1	405.34
01/18/2021 10:33	34	1	1	28	4	5	6	5	4	2	2	3	2	2	5	1	2	3	3	1	1	1	4	4	4	1	391.27
01/18/2021 10:41	54	1	1	39	3	6	6	5	2	1	1	6	6	6	6	5	3	2	1	2	1	3	6	4	4	1	580.39
01/18/2021 10:46	51	1	1	44	1	6	6	4	1	2	2	4	3	3	6	2	2	3	2	1	1	1	4	3	4	1	550.29
01/18/2021 10:50	29	2	1	31	7	2	2	2	7	2	2	1	2	2	2	3	3	2	3	1	1	6	2	2	4	1	500.66
01/18/2021 10:50	45	1	1	28	3	4	3	3	7	2	2	3	1	1	5	1	1	1	1	1	1	1	3	3	4	1	296.07
01/18/2021 10:54	39	1	1	37	7	7	6	6	6	2	2	2	2	4	5	4	4	4	2	1	1	1	2	2	2	1	469.75
01/18/2021 11:28	55	2	1	46	4	5	5	4	7	2	2	4	7	7	7	7	7	2	2	1	2	1	1	3	3	1	1176.47
01/18/2021 11:06	26	1	1	14	2	6	4	2	5	2	1	5	6	2	6	2	2	4	1	2	1	1	6	2	4	1	690.11
01/18/2021 11:10	20	1	1	23	4	3	3	4	3	2	2	1	2	3	4	3	3	4	2	4	2	5	1	2	2	1	431.66
01/18/2021 11:37	38	1	1	59	5	3	1	4	4	1	2	2	1	1	1	1	1	2	2	1	1	1	3	4	3	3	630.53
01/18/2021 11:32	55	1	1	34	6	6	6	6	6	2	1	6	6	6	6	6	6	6	1	6	1	1	2	2	4	1	235.76
01/18/2021 11:47	20	2	1	42	4	5	5	4	6	2	2	4	2	2	4	4	2	2	2	3	1	7	2	2	2	1	281.02
01/18/2021 12:10	43	2	1	14	4	4	4	4	7	2	2	4	4	4	6	5	4	2	3	2	1	6	2	4	4	1	532.9
01/18/2021 12:27	28	2	1	24	2	6	4	2	4	2	2	2	2	3	3	3	2	4	2	2	1	1	6	2	4	1	523.38
01/18/2021 12:38	31	1	1	37	1	6	5	7	1	2	2	4	4	4	4	4	4	4	2	1	2	6	2	1	2	1	404.01
01/18/2021 13:33	31	1	1	59	4	5	5	4	5	2	2	4	4	5	5	5	5	2	2	2	1	1	6	2	3	1	545.72
01/18/2021 13:33	43	1	1	28	3	6	6	7	6	1	2	4	1	1	6	4	4	4	2	1	1	6	5	4	4	1	507.24
01/18/2021 13:34	44	1	1	39	7	6	5	4	6	2	2	2	2	2	6	2	3	2	2	2	1	1	6	3	2	1	433.4
01/18/2021 13:38	51	1	1	59	1	6	6	4	2	2	1	4	2	2	4	4	1	4	2	4	2	4	1	1	3	2	572.26
01/18/2021 14:24	21	1	1	11	6	6	6	7	3	2	1	1	3	2	5	4	1	1	3	1	2	5	6	5	2	1	398.92
01/18/2021 14:44	50	1	1	28	7	5	5	2	4	2	2	4	5	5	6	5	6	3	1	1	1	1	3	3	4	1	346.11
01/18/2021 14:52	50	1	1	59	3	6	6	4	3	2	2	4	3	5	5	2	6	3	1	3	1	1	5	4	4	1	495.59
01/18/2021 15:33	50	1	1	59	6	4	4	4	4	2	2	1	1	1	6	6	2	4	2	1	2	6	1	1	2	1	410.86
01/18/2021 16:09	59	2	1	44	1	6	6	7	4	2	2	1	1	3	2	1	3	1	2	3	2	1	1	2	4	1	531.94
01/18/2021 16:26	26	2	1	6	1	2	3	4	2	2	1	2	3	4	6	6	5	3	2	3	1	1	6	4	4	1	331.62
01/18/2021 16:40	57	2	1	59	1	4	3	7	7	2	2	2	1	1	1	1	2	1	1	2	2	1	2	3	4	1	422.5
01/18/2021 16:51	29	2	1	9	4	6	6	5	6	2	2	2	4	5	6	5	5	2	1	1	1	1	4	3	4	1	246.82
01/18/2021 17:01	54	1	1	22	7	3	3	4	4	2	2	2	3	4	5	4	4	3	2	4	2	1	6	1	3	1	718.07
01/18/2021 17:05	53	2	1	13	1	6	6	1	7	1	2	1	1	2	4	1	1	1	1	1	2	1	3	4	4	1	825.23
01/18/2021 17:46	56	1	1	36	3	6	6	3	6	2	2	5	2	2	5	3	5	3	1	3	1	3	3	2	2	1	400.56
01/18/2021 19:18	55	2	1	16	7	5	5	2	7	1	2	5	5	6	6	6	5	3	2	1	1	1	1	2	3	1	536.72
01/18/2021 19:56	54	1	1	28	7	6	6	2	5	2	2	4	5	6	6	4	3	4	1	1	1	1	3	4	4	1	472.7
01/19/2021 08:27	39	1	1	28	1	7	6	4	3	2	1	5	2	3	4	1	3	3	1	3	1	1	3	2	4	1	491.08
01/19/2021 10:17	35	1	1	50	1	6	5	4	4	2	1	4	3	4	5	4	3	3	2	4	1	1	6	4	2	1	1932.03
01/19/2021 08:46	38	1	1	14	2	1	7	7	7	2	2	1	5	6	6	5	6	1	2	1	1	3	2	5	4	1	197.26
01/19/2021 09:43	35	1	1	50	4	6	4	6	4	2	1	2	2	3	5	2	1	3	2	1	1	3	2	3	4	1	1055.88
01/19/2021 10:47	37	1	1	14	6	6	6	6	7	2	2	3	2	2	6	5	5	4	1	1	2	1	3	1	4	1	538.67
01/19/2021 12:17	39	1	1	32	5	5	5	5	5	1	2	5	4	4	6	5	5	2	1	1	1	1	6	4	4	1	274.62
01/19/2021 13:04	34	1	1	46	7	6	6	4	5	2	2	2	5	6	6	4	6	3	2	4	1	1	3	4	4	1	598.93
01/19/2021 13:59	27	1	1	37	5	6	5	4	4	2	2	5	6	5	5	5	5	5	2	2	1	6	3	2	4	1	533.86
01/19/2021 18:47	32	1	1	50	7	6	5	6	7	2	2	1	4	5	5	5	5	3	2	2	1	1	3	3	4	1	559.21
01/19/2021 18:53	27	1	1	37	5	6	4	5	4	2	2	5	4	4	6	5	4	4	1	1	1	1	3	4	2	1	298.92
01/19/2021 20:50	38	1	1	43	2	3	3	5	1	2	2	5	2	3	5	1	1	2	2	1	2	1	2	3	4	1	419.93
01/20/2021 09:09	39	1	1	14	4	7	6	2	2	2	2	6	6	6	6	5	5	2	1	1	2	1	6	1	4	1	693.43
01/20/2021 09:07	36	1	1	28	1	5	5	2	6	2	2	4	5	5	5	4	7	2	2	2	1	1	3	4	4	1	348.78
01/20/2021 09:31	38	1	1	15	6	4	5	5	5	1	1	4	5	5	5	4	5	5	2	5	1	2	2	4	2	1	214.63
01/20/2021 11:12	31	1	1	50	2	4	4	4	4	2	1	3	3	2	2	1	3	2	2	4	1	1	3	3	3	1	395.39
01/20/2021 13:01	36	1	1	31	7	6	6	5	2	2	2	2	4	3	5	4	2	3	3	2	1	1	3	3	4	1	914.5
01/20/2021 15:42	34	1	1	50	5	5	5	6	4	2	2	4	2	2	5	1	2	4	1	2	1	6	3	2	4	1	430.77
01/20/2021 20:10	34	1	1	14	4	4	4	4	4	2	1	4	4	5	5	4	4	4	3	4	1	1	6	2	4	1	332.28

## Sheet: Data (labels)
age	gender	settlement_size	vaccination	personal_health	family_health	risk_preferences	fear_covid	diagnosed_covid	think_sick_covid	trust_strangers	trust_government	trust_healthcare	trust_science	trust_pharma	trust_media	finances_if_sick	work_home	conspiracy_beliefs	marital_status	employment	income	household_size	education	nationality	qtime
18	Man	City or town	4 – neither agree, nor disagree	6 – agree	4 – neither agree, nor disagree	4 – neither agree, nor disagree	4 – neither agree, nor disagree	No	Yes	4 – neither trust, nor distrust	2 – do not trust	2 – do not trust	4 – neither trust, nor distrust	4 – neither trust, nor distrust	2 – do not trust	6 – improve	Yes	2 – disagree	Single or divorced	Student	Prefer not to answer	5	Basic	Lithuanian	384.6
32	Woman	City or town	6 – agree	7 - strongly agree	6 – agree	4 – neither agree, nor disagree	4 – neither agree, nor disagree	No	Yes	4 – neither trust, nor distrust	4 – neither trust, nor distrust	2 – do not trust	6 – trust	4 – neither trust, nor distrust	4 – neither trust, nor distrust	7 – improve a lot	Yes	1 – strongly disagree	Single or divorced	Employed full-time	2000 – 2999 euros	1	Higher	Lithuanian	537.88
48	Woman	City or town	7 - strongly agree	7 - strongly agree	3 – disagree somawhat	5 – agree somewhat	7 - strongly agree	No	No	4 – neither trust, nor distrust	6 – trust	6 – trust	7 – trust completely	6 – trust	1 – do not trust at all	1 – deteriorate a lot	No	1 – strongly disagree	Married or live with a partner	Unemployed	0 – 499 euros	2	Vocational	Lithuanian	578.05
86	Woman	City or town	7 - strongly agree	5 – agree somewhat	5 – agree somewhat	1 – strongly disagree	1 – strongly disagree	No	No	2 – do not trust	6 – trust	6 – trust	6 – trust	6 – trust	5 – trust somewhat	4 – neither deteriorate, nor improve	No	1 – strongly disagree	Single or divorced	Retired	500 –999 euros	1	Higher	Lithuanian	713.82
40	Woman	City or town	1 – strongly disagree	5 – agree somewhat	6 – agree	6 – agree	2 – disagree	No	Yes	2 – do not trust	2 – do not trust	2 – do not trust	3 – do not trust somewhat	3 – do not trust somewhat	1 – do not trust at all	3 – deteriorate somewhat	No	4 - neither agree, nor disagree	Married or live with a partner	Employed full-time	Prefer not to answer	5	Secondary	Other	406.77
19	Man	City or town	6 – agree	6 – agree	5 – agree somewhat	7 - strongly agree	1 – strongly disagree	Yes	No	5 – trust somewhat	5 – trust somewhat	5 – trust somewhat	7 – trust completely	6 – trust	6 – trust	3 – deteriorate somewhat	Somewhat	1 – strongly disagree	Single or divorced	Student	2000 – 2999 euros	5	Secondary	Lithuanian	294.06
56	Woman	City or town	7 - strongly agree	4 – neither agree, nor disagree	5 – agree somewhat	4 – neither agree, nor disagree	7 - strongly agree	No	No	2 – do not trust	2 – do not trust	4 – neither trust, nor distrust	5 – trust somewhat	4 – neither trust, nor distrust	4 – neither trust, nor distrust	2 – deteriorate	Yes	4 - neither agree, nor disagree	Married or live with a partner	Employed full-time	1000 – 1999 euros	3	Higher	Lithuanian	653.97
35	Man	City or town	5 – agree somewhat	5 – agree somewhat	6 – agree	4 – neither agree, nor disagree	4 – neither agree, nor disagree	No	No	2 – do not trust	4 – neither trust, nor distrust	5 – trust somewhat	4 – neither trust, nor distrust	4 – neither trust, nor distrust	3 – do not trust somewhat	4 – neither deteriorate, nor improve	Somewhat	1 – strongly disagree	Married or live with a partner	Employed full-time	More than 3000 euros	2	Higher	Lithuanian	425.22
22	Woman	City or town	1 – strongly disagree	6 – agree	6 – agree	2 – disagree	1 – strongly disagree	No	Yes	3 – do not trust somewhat	5 – trust somewhat	4 – neither trust, nor distrust	5 – trust somewhat	1 – do not trust at all	1 – do not trust at all	4 – neither deteriorate, nor improve	Yes	2 – disagree	Married or live with a partner	Student	1000 – 1999 euros	3	Secondary	Lithuanian	557.26
50	Man	City or town	6 – agree	6 – agree	6 – agree	4 – neither agree, nor disagree	4 – neither agree, nor disagree	No	No	4 – neither trust, nor distrust	4 – neither trust, nor distrust	4 – neither trust, nor distrust	6 – trust	5 – trust somewhat	6 – trust	4 – neither deteriorate, nor improve	No	1 – strongly disagree	Single or divorced	Employed full-time	1000 – 1999 euros	1	Secondary	Lithuanian	595.29
38	Man	City or town	7 - strongly agree	6 – agree	6 – agree	5 – agree somewhat	4 – neither agree, nor disagree	No	Yes	2 – do not trust	4 – neither trust, nor distrust	4 – neither trust, nor distrust	4 – neither trust, nor distrust	4 – neither trust, nor distrust	5 – trust somewhat	2 – deteriorate	Somewhat	1 – strongly disagree	Married or live with a partner	Employed full-time	2000 – 2999 euros	3	Higher	Lithuanian	355.78
59	Man	City or town	6 – agree	6 – agree	6 – agree	2 – disagree	2 – disagree	Yes	Yes	2 – do not trust	1 – do not trust at all	2 – do not trust	7 – trust completely	1 – do not trust at all	1 – do not trust at all	4 – neither deteriorate, nor improve	Yes	2 – disagree	Married or live with a partner	Employed full-time	Prefer not to answer	2	Higher	Lithuanian	390.57
35	Man	Rural area	7 - strongly agree	5 – agree somewhat	5 – agree somewhat	4 – neither agree, nor disagree	5 – agree somewhat	No	No	4 – neither trust, nor distrust	6 – trust	6 – trust	6 – trust	6 – trust	5 – trust somewhat	2 – deteriorate	No	1 – strongly disagree	Married or live with a partner	Employed full-time	1000 – 1999 euros	2	Higher	Lithuanian	359.75
60	Man	City or town	7 - strongly agree	6 – agree	4 – neither agree, nor disagree	2 – disagree	7 - strongly agree	No	No	4 – neither trust, nor distrust	2 – do not trust	4 – neither trust, nor distrust	4 – neither trust, nor distrust	3 – do not trust somewhat	1 – do not trust at all	2 – deteriorate	No	1 – strongly disagree	Married or live with a partner	Employed full-time	2000 – 2999 euros	3	Higher	Lithuanian	348.29
30	Woman	City or town	7 - strongly agree	7 - strongly agree	7 - strongly agree	5 – agree somewhat	2 – disagree	No	No	2 – do not trust	3 – do not trust somewhat	2 – do not trust	7 – trust completely	6 – trust	4 – neither trust, nor distrust	4 – neither deteriorate, nor improve	Yes	1 – strongly disagree	Married or live with a partner	Employed full-time	More than 3000 euros	2	Higher	Lithuanian	1134.18
45	Man	City or town	2 – disagree	7 - strongly agree	7 - strongly agree	2 – disagree	6 – agree	No	No	2 – do not trust	2 – do not trust	4 – neither trust, nor distrust	5 – trust somewhat	1 – do not trust at all	6 – trust	1 – deteriorate a lot	No	1 – strongly disagree	Married or live with a partner	Employed full-time	1000 – 1999 euros	4	Higher	Lithuanian	550.24
72	Woman	Rural area	7 - strongly agree	2 – disagree	2 – disagree	2 – disagree	7 - strongly agree	No	No	3 – do not trust somewhat	5 – trust somewhat	5 – trust somewhat	6 – trust	4 – neither trust, nor distrust	2 – do not trust	3 – deteriorate somewhat	No	1 – strongly disagree	Married or live with a partner	Retired	500 –999 euros	2	Higher	Lithuanian	932.23
82	Man	City or town	7 - strongly agree	4 – neither agree, nor disagree	4 – neither agree, nor disagree	1 – strongly disagree	6 – agree	No	No	1 – do not trust at all	5 – trust somewhat	7 – trust completely	7 – trust completely	6 – trust	6 – trust	4 – neither deteriorate, nor improve	No	1 – strongly disagree	Married or live with a partner	Retired	500 –999 euros	2	Higher	Lithuanian	882.34
57	Man	City or town	2 – disagree	7 - strongly agree	7 - strongly agree	4 – neither agree, nor disagree	1 – strongly disagree	No	No	2 – do not trust	2 – do not trust	3 – do not trust somewhat	4 – neither trust, nor distrust	1 – do not trust at all	2 – do not trust	2 – deteriorate	No	1 – strongly disagree	Married or live with a partner	Unemployed	1000 – 1999 euros	3	Higher	Lithuanian	579.93
32	Man	City or town	7 - strongly agree	6 – agree	5 – agree somewhat	2 – disagree	5 – agree somewhat	No	No	3 – do not trust somewhat	4 – neither trust, nor distrust	5 – trust somewhat	7 – trust completely	4 – neither trust, nor distrust	5 – trust somewhat	4 – neither deteriorate, nor improve	Yes	1 – strongly disagree	Single or divorced	Other	Prefer not to answer	3	Higher	Lithuanian	388.14
34	Man	City or town	7 - strongly agree	6 – agree	6 – agree	7 - strongly agree	1 – strongly disagree	Yes	No	2 – do not trust	5 – trust somewhat	7 – trust completely	7 – trust completely	7 – trust completely	3 – do not trust somewhat	4 – neither deteriorate, nor improve	Somewhat	1 – strongly disagree	Single or divorced	Employed full-time	500 –999 euros	1	Secondary	Lithuanian	434.48
26	Woman	Rural area	7 - strongly agree	5 – agree somewhat	6 – agree	5 – agree somewhat	5 – agree somewhat	No	No	2 – do not trust	6 – trust	5 – trust somewhat	5 – trust somewhat	5 – trust somewhat	5 – trust somewhat	1 – deteriorate a lot	No	1 – strongly disagree	Married or live with a partner	Unemployed	1000 – 1999 euros	3	Higher	Lithuanian	341.78
40	Woman	Rural area	6 – agree	7 - strongly agree	5 – agree somewhat	3 – disagree somawhat	4 – neither agree, nor disagree	No	No	4 – neither trust, nor distrust	5 – trust somewhat	5 – trust somewhat	6 – trust	5 – trust somewhat	5 – trust somewhat	4 – neither deteriorate, nor improve	Somewhat	2 – disagree	Married or live with a partner	Unemployed	Prefer not to answer	3	Higher	Lithuanian	402.61
49	Man	City or town	7 - strongly agree	6 – agree	5 – agree somewhat	3 – disagree somawhat	4 – neither agree, nor disagree	No	No	5 – trust somewhat	5 – trust somewhat	5 – trust somewhat	6 – trust	5 – trust somewhat	5 – trust somewhat	3 – deteriorate somewhat	Somewhat	1 – strongly disagree	Married or live with a partner	Employed full-time	1000 – 1999 euros	2	Higher	Lithuanian	324.68
28	Man	City or town	5 – agree somewhat	6 – agree	6 – agree	6 – agree	5 – agree somewhat	Yes	Yes	1 – do not trust at all	1 – do not trust at all	1 – do not trust at all	7 – trust completely	1 – do not trust at all	1 – do not trust at all	2 – deteriorate	No	6 – agree	Married or live with a partner	Employed full-time	0 – 499 euros	2	Basic	Lithuanian	285.95
73	Woman	City or town	4 – neither agree, nor disagree	2 – disagree	2 – disagree	2 – disagree	5 – agree somewhat	No	Yes	4 – neither trust, nor distrust	2 – do not trust	2 – do not trust	6 – trust	4 – neither trust, nor distrust	4 – neither trust, nor distrust	2 – deteriorate	No	1 – strongly disagree	Married or live with a partner	Retired	500 –999 euros	2	Higher	Lithuanian	707.73
27	Woman	City or town	5 – agree somewhat	6 – agree	3 – disagree somawhat	3 – disagree somawhat	4 – neither agree, nor disagree	No	No	2 – do not trust	3 – do not trust somewhat	4 – neither trust, nor distrust	4 – neither trust, nor distrust	3 – do not trust somewhat	3 – do not trust somewhat	3 – deteriorate somewhat	Yes	1 – strongly disagree	Married or live with a partner	Employed full-time	1000 – 1999 euros	2	Higher	Lithuanian	394.68
60	Man	City or town	4 – neither agree, nor disagree	4 – neither agree, nor disagree	4 – neither agree, nor disagree	2 – disagree	6 – agree	No	No	4 – neither trust, nor distrust	6 – trust	6 – trust	6 – trust	4 – neither trust, nor distrust	3 – do not trust somewhat	4 – neither deteriorate, nor improve	Yes	4 - neither agree, nor disagree	Married or live with a partner	Other	Prefer not to answer	2	Higher	Lithuanian	431.75
60	Woman	City or town	7 - strongly agree	6 – agree	6 – agree	2 – disagree	5 – agree somewhat	No	Yes	3 – do not trust somewhat	2 – do not trust	2 – do not trust	6 – trust	4 – neither trust, nor distrust	2 – do not trust	4 – neither deteriorate, nor improve	Yes	2 – disagree	Married or live with a partner	Employed full-time	More than 3000 euros	1	Higher	Lithuanian	449.4
47	Woman	City or town	7 - strongly agree	6 – agree	6 – agree	5 – agree somewhat	7 - strongly agree	No	No	4 – neither trust, nor distrust	5 – trust somewhat	6 – trust	7 – trust completely	5 – trust somewhat	2 – do not trust	3 – deteriorate somewhat	Yes	2 – disagree	Single or divorced	Employed full-time	500 –999 euros	1	Higher	Lithuanian	504.77
72	Man	Rural area	7 - strongly agree	4 – neither agree, nor disagree	4 – neither agree, nor disagree	1 – strongly disagree	7 - strongly agree	No	No	1 – do not trust at all	5 – trust somewhat	5 – trust somewhat	7 – trust completely	7 – trust completely	4 – neither trust, nor distrust	4 – neither deteriorate, nor improve	No	1 – strongly disagree	Married or live with a partner	Retired	500 –999 euros	2	Higher	Lithuanian	842.18
44	Man	City or town	1 – strongly disagree	6 – agree	6 – agree	1 – strongly disagree	4 – neither agree, nor disagree	No	Yes	4 – neither trust, nor distrust	4 – neither trust, nor distrust	4 – neither trust, nor distrust	4 – neither trust, nor distrust	2 – do not trust	4 – neither trust, nor distrust	2 – deteriorate	Yes	1 – strongly disagree	Married or live with a partner	Employed full-time	Prefer not to answer	4	Higher	Lithuanian	2505.4
68	Man	City or town	7 - strongly agree	5 – agree somewhat	5 – agree somewhat	2 – disagree	7 - strongly agree	No	No	2 – do not trust	4 – neither trust, nor distrust	5 – trust somewhat	6 – trust	2 – do not trust	3 – do not trust somewhat	4 – neither deteriorate, nor improve	No	1 – strongly disagree	Married or live with a partner	Retired	1000 – 1999 euros	4	Higher	Lithuanian	484.62
73	Woman	City or town	6 – agree	3 – disagree somawhat	4 – neither agree, nor disagree	3 – disagree somawhat	7 - strongly agree	No	No	3 – do not trust somewhat	5 – trust somewhat	6 – trust	6 – trust	6 – trust	5 – trust somewhat	4 – neither deteriorate, nor improve	Somewhat	4 - neither agree, nor disagree	Single or divorced	Retired	0 – 499 euros	1	Higher	Lithuanian	710.88
28	Woman	City or town	7 - strongly agree	5 – agree somewhat	6 – agree	1 – strongly disagree	4 – neither agree, nor disagree	No	Yes	1 – do not trust at all	1 – do not trust at all	1 – do not trust at all	7 – trust completely	1 – do not trust at all	1 – do not trust at all	2 – deteriorate	Somewhat	1 – strongly disagree	Married or live with a partner	Employed full-time	Prefer not to answer	3	Higher	Lithuanian	371.17
45	Man	City or town	7 - strongly agree	6 – agree	6 – agree	6 – agree	4 – neither agree, nor disagree	No	Yes	3 – do not trust somewhat	5 – trust somewhat	4 – neither trust, nor distrust	7 – trust completely	4 – neither trust, nor distrust	5 – trust somewhat	3 – deteriorate somewhat	Yes	1 – strongly disagree	Married or live with a partner	Employed full-time	2000 – 2999 euros	3	Higher	Lithuanian	421.47
73	Woman	City or town	7 - strongly agree	5 – agree somewhat	6 – agree	5 – agree somewhat	6 – agree	No	No	5 – trust somewhat	6 – trust	6 – trust	6 – trust	6 – trust	6 – trust	3 – deteriorate somewhat	Somewhat	2 – disagree	Single or divorced	Retired	0 – 499 euros	1	Vocational	Lithuanian	1030.1
51	Woman	City or town	1 – strongly disagree	6 – agree	6 – agree	2 – disagree	4 – neither agree, nor disagree	No	Yes	4 – neither trust, nor distrust	3 – do not trust somewhat	1 – do not trust at all	4 – neither trust, nor distrust	1 – do not trust at all	5 – trust somewhat	1 – deteriorate a lot	No	4 - neither agree, nor disagree	Married or live with a partner	Unemployed	1000 – 1999 euros	3	Vocational	Lithuanian	271.81
38	Man	City or town	4 – neither agree, nor disagree	6 – agree	6 – agree	6 – agree	4 – neither agree, nor disagree	No	No	4 – neither trust, nor distrust	4 – neither trust, nor distrust	5 – trust somewhat	6 – trust	2 – do not trust	1 – do not trust at all	3 – deteriorate somewhat	Yes	2 – disagree	Married or live with a partner	Employed full-time	Prefer not to answer	3	Higher	Russian	439.46
43	Woman	City or town	7 - strongly agree	6 – agree	6 – agree	2 – disagree	3 – disagree somawhat	No	No	4 – neither trust, nor distrust	4 – neither trust, nor distrust	4 – neither trust, nor distrust	5 – trust somewhat	5 – trust somewhat	6 – trust	2 – deteriorate	Yes	1 – strongly disagree	Married or live with a partner	Employed full-time	1000 – 1999 euros	4	Higher	Lithuanian	398.05
36	Man	City or town	7 - strongly agree	6 – agree	6 – agree	4 – neither agree, nor disagree	5 – agree somewhat	No	No	2 – do not trust	4 – neither trust, nor distrust	3 – do not trust somewhat	6 – trust	6 – trust	5 – trust somewhat	1 – deteriorate a lot	Yes	1 – strongly disagree	Married or live with a partner	Employed full-time	1000 – 1999 euros	5	Higher	Lithuanian	430.54
73	Man	City or town	7 - strongly agree	3 – disagree somawhat	3 – disagree somawhat	3 – disagree somawhat	6 – agree	No	No	4 – neither trust, nor distrust	6 – trust	6 – trust	6 – trust	6 – trust	6 – trust	4 – neither deteriorate, nor improve	No	1 – strongly disagree	Single or divorced	Retired	500 –999 euros	1	Secondary	Lithuanian	720.45
61	Woman	City or town	7 - strongly agree	5 – agree somewhat	3 – disagree somawhat	1 – strongly disagree	7 - strongly agree	No	No	3 – do not trust somewhat	5 – trust somewhat	4 – neither trust, nor distrust	6 – trust	5 – trust somewhat	2 – do not trust	2 – deteriorate	Yes	1 – strongly disagree	Married or live with a partner	Employed full-time	2000 – 2999 euros	3	Higher	Other	440.94
58	Woman	City or town	7 - strongly agree	3 – disagree somawhat	4 – neither agree, nor disagree	2 – disagree	6 – agree	No	No	2 – do not trust	4 – neither trust, nor distrust	4 – neither trust, nor distrust	6 – trust	5 – trust somewhat	3 – do not trust somewhat	2 – deteriorate	Yes	1 – strongly disagree	Single or divorced	Employed full-time	500 –999 euros	1	Higher	Russian	634.93
41	Woman	City or town	3 – disagree somawhat	1 – strongly disagree	4 – neither agree, nor disagree	1 – strongly disagree	4 – neither agree, nor disagree	No	No	4 – neither trust, nor distrust	4 – neither trust, nor distrust	3 – do not trust somewhat	4 – neither trust, nor distrust	4 – neither trust, nor distrust	5 – trust somewhat	3 – deteriorate somewhat	Yes	2 – disagree	Married or live with a partner	Other	Prefer not to answer	6	Vocational	Polish	629.45
76	Woman	City or town	7 - strongly agree	2 – disagree	2 – disagree	1 – strongly disagree	7 - strongly agree	No	No	2 – do not trust	6 – trust	1 – do not trust at all	6 – trust	6 – trust	1 – do not trust at all	4 – neither deteriorate, nor improve	No	1 – strongly disagree	Married or live with a partner	Retired	0 – 499 euros	2	Secondary	Lithuanian	858.22
47	Man	City or town	6 – agree	3 – disagree somawhat	5 – agree somewhat	4 – neither agree, nor disagree	4 – neither agree, nor disagree	No	No	3 – do not trust somewhat	3 – do not trust somewhat	3 – do not trust somewhat	6 – trust	3 – do not trust somewhat	4 – neither trust, nor distrust	2 – deteriorate	No	2 – disagree	Married or live with a partner	Employed full-time	500 –999 euros	3	Vocational	Lithuanian	1233.94
39	Man	City or town	4 – neither agree, nor disagree	4 – neither agree, nor disagree	4 – neither agree, nor disagree	4 – neither agree, nor disagree	3 – disagree somawhat	No	No	4 – neither trust, nor distrust	3 – do not trust somewhat	3 – do not trust somewhat	4 – neither trust, nor distrust	4 – neither trust, nor distrust	3 – do not trust somewhat	4 – neither deteriorate, nor improve	Somewhat	3 – disagree somawhat	Single or divorced	Other	0 – 499 euros	2	Secondary	Lithuanian	806.96
73	Man	City or town	7 - strongly agree	7 - strongly agree	7 - strongly agree	1 – strongly disagree	7 - strongly agree	No	No	1 – do not trust at all	7 – trust completely	7 – trust completely	7 – trust completely	1 – do not trust at all	1 – do not trust at all	1 – deteriorate a lot	Somewhat	1 – strongly disagree	Married or live with a partner	Retired	500 –999 euros	2	Higher	Other	1013.67
35	Man	City or town	2 – disagree	6 – agree	6 – agree	4 – neither agree, nor disagree	4 – neither agree, nor disagree	No	No	4 – neither trust, nor distrust	3 – do not trust somewhat	2 – do not trust	5 – trust somewhat	3 – do not trust somewhat	4 – neither trust, nor distrust	3 – deteriorate somewhat	No	4 - neither agree, nor disagree	Married or live with a partner	Other	Prefer not to answer	5	Higher	Lithuanian	498.43
28	Woman	Rural area	6 – agree	5 – agree somewhat	4 – neither agree, nor disagree	4 – neither agree, nor disagree	6 – agree	No	No	3 – do not trust somewhat	5 – trust somewhat	5 – trust somewhat	6 – trust	4 – neither trust, nor distrust	4 – neither trust, nor distrust	2 – deteriorate	Yes	1 – strongly disagree	Single or divorced	Other	Prefer not to answer	3	Higher	Lithuanian	2166.91
21	Man	City or town	1 – strongly disagree	7 - strongly agree	7 - strongly agree	1 – strongly disagree	1 – strongly disagree	No	No	1 – do not trust at all	1 – do not trust at all	1 – do not trust at all	6 – trust	1 – do not trust at all	1 – do not trust at all	1 – deteriorate a lot	No	4 - neither agree, nor disagree	Married or live with a partner	Student	0 – 499 euros	3	Secondary	Lithuanian	318.2
29	Man	Rural area	6 – agree	4 – neither agree, nor disagree	4 – neither agree, nor disagree	3 – disagree somawhat	4 – neither agree, nor disagree	No	No	2 – do not trust	3 – do not trust somewhat	3 – do not trust somewhat	3 – do not trust somewhat	3 – do not trust somewhat	1 – do not trust at all	3 – deteriorate somewhat	Somewhat	1 – strongly disagree	Married or live with a partner	Employed part-time	500 –999 euros	2	Higher	Other	581.29
33	Man	Rural area	4 – neither agree, nor disagree	4 – neither agree, nor disagree	4 – neither agree, nor disagree	1 – strongly disagree	4 – neither agree, nor disagree	No	No	1 – do not trust at all	1 – do not trust at all	1 – do not trust at all	7 – trust completely	1 – do not trust at all	1 – do not trust at all	1 – deteriorate a lot	No	1 – strongly disagree	Married or live with a partner	Employed full-time	1000 – 1999 euros	4	Higher	Lithuanian	350.62
21	Man	City or town	7 - strongly agree	6 – agree	5 – agree somewhat	5 – agree somewhat	1 – strongly disagree	No	No	2 – do not trust	6 – trust	6 – trust	6 – trust	7 – trust completely	1 – do not trust at all	4 – neither deteriorate, nor improve	Yes	1 – strongly disagree	Single or divorced	Student	Prefer not to answer	4	Secondary	Lithuanian	304.4
38	Woman	Rural area	1 – strongly disagree	6 – agree	6 – agree	4 – neither agree, nor disagree	4 – neither agree, nor disagree	No	Yes	1 – do not trust at all	2 – do not trust	1 – do not trust at all	5 – trust somewhat	3 – do not trust somewhat	1 – do not trust at all	1 – deteriorate a lot	No	4 - neither agree, nor disagree	Married or live with a partner	Unemployed	0 – 499 euros	5	Higher	Lithuanian	1300.89
19	Man	Rural area	7 - strongly agree	5 – agree somewhat	3 – disagree somawhat	2 – disagree	6 – agree	No	No	2 – do not trust	2 – do not trust	4 – neither trust, nor distrust	5 – trust somewhat	2 – do not trust	2 – do not trust	2 – deteriorate	No	4 - neither agree, nor disagree	Single or divorced	Unemployed	1000 – 1999 euros	4	Secondary	Lithuanian	658.91
44	Woman	Rural area	6 – agree	6 – agree	6 – agree	3 – disagree somawhat	4 – neither agree, nor disagree	No	No	3 – do not trust somewhat	3 – do not trust somewhat	2 – do not trust	6 – trust	5 – trust somewhat	5 – trust somewhat	2 – deteriorate	Yes	1 – strongly disagree	Married or live with a partner	Employed full-time	1000 – 1999 euros	4	Vocational	Lithuanian	396.44
61	Woman	Rural area	4 – neither agree, nor disagree	6 – agree	6 – agree	1 – strongly disagree	6 – agree	No	No	4 – neither trust, nor distrust	5 – trust somewhat	5 – trust somewhat	6 – trust	3 – do not trust somewhat	2 – do not trust	3 – deteriorate somewhat	Yes	4 - neither agree, nor disagree	Married or live with a partner	Employed full-time	1000 – 1999 euros	2	Higher	Lithuanian	2140.39
32	Woman	Rural area	1 – strongly disagree	6 – agree	5 – agree somewhat	5 – agree somewhat	5 – agree somewhat	No	No	3 – do not trust somewhat	1 – do not trust at all	1 – do not trust at all	1 – do not trust at all	1 – do not trust at all	1 – do not trust at all	2 – deteriorate	No	7 – strongly agree	Married or live with a partner	Unemployed	0 – 499 euros	2	Higher	Russian	296.67
28	Woman	Rural area	7 - strongly agree	7 - strongly agree	7 - strongly agree	1 – strongly disagree	7 - strongly agree	No	No	1 – do not trust at all	4 – neither trust, nor distrust	4 – neither trust, nor distrust	7 – trust completely	4 – neither trust, nor distrust	4 – neither trust, nor distrust	1 – deteriorate a lot	No	1 – strongly disagree	Married or live with a partner	Unemployed	0 – 499 euros	5	Vocational	Lithuanian	412.53
33	Man	Rural area	6 – agree	7 - strongly agree	6 – agree	6 – agree	7 - strongly agree	No	No	1 – do not trust at all	1 – do not trust at all	3 – do not trust somewhat	4 – neither trust, nor distrust	1 – do not trust at all	1 – do not trust at all	3 – deteriorate somewhat	Somewhat	1 – strongly disagree	Married or live with a partner	Employed full-time	1000 – 1999 euros	4	Higher	Lithuanian	282.11
27	Man	Rural area	1 – strongly disagree	6 – agree	6 – agree	7 - strongly agree	3 – disagree somawhat	No	No	4 – neither trust, nor distrust	5 – trust somewhat	6 – trust	7 – trust completely	4 – neither trust, nor distrust	4 – neither trust, nor distrust	4 – neither deteriorate, nor improve	No	1 – strongly disagree	Single or divorced	Self-employed	2000 – 2999 euros	7	Higher	Lithuanian	396.61
48	Woman	Rural area	7 - strongly agree	3 – disagree somawhat	3 – disagree somawhat	5 – agree somewhat	6 – agree	No	No	5 – trust somewhat	3 – do not trust somewhat	3 – do not trust somewhat	6 – trust	4 – neither trust, nor distrust	5 – trust somewhat	1 – deteriorate a lot	Somewhat	2 – disagree	Married or live with a partner	Unemployed	Prefer not to answer	5	Vocational	Lithuanian	716.07
39	Man	Rural area	4 – neither agree, nor disagree	1 – strongly disagree	2 – disagree	3 – disagree somawhat	4 – neither agree, nor disagree	No	No	1 – do not trust at all	2 – do not trust	3 – do not trust somewhat	4 – neither trust, nor distrust	5 – trust somewhat	4 – neither trust, nor distrust	4 – neither deteriorate, nor improve	No	2 – disagree	Married or live with a partner	Unemployed	0 – 499 euros	1000	Higher	Polish	152.34
67	Woman	Rural area	6 – agree	6 – agree	7 - strongly agree	4 – neither agree, nor disagree	1 – strongly disagree	No	No	6 – trust	2 – do not trust	2 – do not trust	4 – neither trust, nor distrust	2 – do not trust	1 – do not trust at all	4 – neither deteriorate, nor improve	No	2 – disagree	Single or divorced	Retired	500 –999 euros	1	Higher	Lithuanian	820.05
47	Man	Rural area	3 – disagree somawhat	6 – agree	3 – disagree somawhat	3 – disagree somawhat	3 – disagree somawhat	No	No	2 – do not trust	2 – do not trust	3 – do not trust somewhat	3 – do not trust somewhat	2 – do not trust	2 – do not trust	3 – deteriorate somewhat	No	4 - neither agree, nor disagree	Married or live with a partner	Self-employed	1000 – 1999 euros	5	Higher	Lithuanian	726.19
42	Woman	Rural area	1 – strongly disagree	7 - strongly agree	7 - strongly agree	4 – neither agree, nor disagree	7 - strongly agree	No	No	2 – do not trust	1 – do not trust at all	1 – do not trust at all	4 – neither trust, nor distrust	4 – neither trust, nor distrust	1 – do not trust at all	1 – deteriorate a lot	No	2 – disagree	Married or live with a partner	Employed full-time	Prefer not to answer	2	Basic	Lithuanian	434.59
66	Woman	Rural area	7 - strongly agree	3 – disagree somawhat	3 – disagree somawhat	1 – strongly disagree	7 - strongly agree	No	No	4 – neither trust, nor distrust	5 – trust somewhat	5 – trust somewhat	7 – trust completely	5 – trust somewhat	5 – trust somewhat	1 – deteriorate a lot	Yes	4 - neither agree, nor disagree	Married or live with a partner	Retired	Prefer not to answer	2	Higher	Lithuanian	652.63
50	Man	Rural area	7 - strongly agree	6 – agree	6 – agree	2 – disagree	2 – disagree	No	No	1 – do not trust at all	3 – do not trust somewhat	3 – do not trust somewhat	6 – trust	4 – neither trust, nor distrust	1 – do not trust at all	3 – deteriorate somewhat	Yes	1 – strongly disagree	Married or live with a partner	Employed full-time	500 –999 euros	3	Higher	Russian	675.92
29	Woman	City or town	7 - strongly agree	6 – agree	6 – agree	3 – disagree somawhat	5 – agree somewhat	No	No	3 – do not trust somewhat	6 – trust	6 – trust	6 – trust	5 – trust somewhat	6 – trust	2 – deteriorate	Yes	1 – strongly disagree	Married or live with a partner	Other	1000 – 1999 euros	3	Higher	Lithuanian	829.34
28	Woman	Rural area	4 – neither agree, nor disagree	2 – disagree	3 – disagree somawhat	2 – disagree	7 - strongly agree	No	Yes	2 – do not trust	2 – do not trust	1 – do not trust at all	6 – trust	4 – neither trust, nor distrust	1 – do not trust at all	1 – deteriorate a lot	No	1 – strongly disagree	Married or live with a partner	Other	500 –999 euros	3	Vocational	Lithuanian	504.41
27	Woman	Rural area	1 – strongly disagree	7 - strongly agree	7 - strongly agree	2 – disagree	5 – agree somewhat	No	No	1 – do not trust at all	1 – do not trust at all	2 – do not trust	2 – do not trust	2 – do not trust	2 – do not trust	1 – deteriorate a lot	No	1 – strongly disagree	Married or live with a partner	Employed full-time	500 –999 euros	2	Vocational	Lithuanian	259.13
18	Man	Rural area	7 - strongly agree	7 - strongly agree	3 – disagree somawhat	6 – agree	5 – agree somewhat	No	No	4 – neither trust, nor distrust	3 – do not trust somewhat	5 – trust somewhat	3 – do not trust somewhat	3 – do not trust somewhat	2 – do not trust	1 – deteriorate a lot	Somewhat	1 – strongly disagree	Single or divorced	Other	0 – 499 euros	4	Basic	Lithuanian	485.71
48	Man	City or town	4 – neither agree, nor disagree	6 – agree	6 – agree	4 – neither agree, nor disagree	5 – agree somewhat	No	No	4 – neither trust, nor distrust	4 – neither trust, nor distrust	4 – neither trust, nor distrust	5 – trust somewhat	4 – neither trust, nor distrust	5 – trust somewhat	3 – deteriorate somewhat	Somewhat	2 – disagree	Married or live with a partner	Employed full-time	2000 – 2999 euros	5	Higher	Lithuanian	741.33
41	Woman	Rural area	4 – neither agree, nor disagree	6 – agree	6 – agree	3 – disagree somawhat	2 – disagree	No	No	1 – do not trust at all	2 – do not trust	2 – do not trust	5 – trust somewhat	5 – trust somewhat	2 – do not trust	2 – deteriorate	No	1 – strongly disagree	Married or live with a partner	Employed full-time	1000 – 1999 euros	4	Secondary	Lithuanian	491.91
41	Woman	City or town	1 – strongly disagree	7 - strongly agree	7 - strongly agree	1 – strongly disagree	7 - strongly agree	No	No	1 – do not trust at all	7 – trust completely	6 – trust	7 – trust completely	7 – trust completely	5 – trust somewhat	2 – deteriorate	Yes	4 - neither agree, nor disagree	Married or live with a partner	Employed full-time	500 –999 euros	4	Higher	Lithuanian	494.47
19	Woman	Rural area	4 – neither agree, nor disagree	7 - strongly agree	7 - strongly agree	1 – strongly disagree	4 – neither agree, nor disagree	No	No	4 – neither trust, nor distrust	5 – trust somewhat	5 – trust somewhat	6 – trust	6 – trust	2 – do not trust	3 – deteriorate somewhat	Yes	1 – strongly disagree	Single or divorced	Student	500 –999 euros	4	Secondary	Lithuanian	302.58
28	Man	Rural area	2 – disagree	2 – disagree	6 – agree	4 – neither agree, nor disagree	2 – disagree	No	No	4 – neither trust, nor distrust	4 – neither trust, nor distrust	6 – trust	6 – trust	5 – trust somewhat	2 – do not trust	4 – neither deteriorate, nor improve	No	1 – strongly disagree	Married or live with a partner	Unemployed	Prefer not to answer	3	Higher	Lithuanian	303.12
38	Woman	Rural area	2 – disagree	7 - strongly agree	6 – agree	4 – neither agree, nor disagree	4 – neither agree, nor disagree	No	No	4 – neither trust, nor distrust	5 – trust somewhat	6 – trust	6 – trust	4 – neither trust, nor distrust	4 – neither trust, nor distrust	3 – deteriorate somewhat	Yes	1 – strongly disagree	Married or live with a partner	Employed full-time	1000 – 1999 euros	2	Higher	Lithuanian	388.31
31	Woman	Rural area	6 – agree	6 – agree	6 – agree	5 – agree somewhat	6 – agree	No	No	7 – trust completely	7 – trust completely	6 – trust	6 – trust	6 – trust	6 – trust	2 – deteriorate	No	4 - neither agree, nor disagree	Married or live with a partner	Unemployed	Prefer not to answer	3	Higher	Lithuanian	183.89
35	Woman	City or town	1 – strongly disagree	7 - strongly agree	7 - strongly agree	1 – strongly disagree	7 - strongly agree	Yes	No	2 – do not trust	2 – do not trust	4 – neither trust, nor distrust	4 – neither trust, nor distrust	4 – neither trust, nor distrust	3 – do not trust somewhat	1 – deteriorate a lot	No	4 - neither agree, nor disagree	Married or live with a partner	Employed full-time	2000 – 2999 euros	3	Higher	Lithuanian	16960.4
30	Woman	Rural area	4 – neither agree, nor disagree	4 – neither agree, nor disagree	4 – neither agree, nor disagree	4 – neither agree, nor disagree	4 – neither agree, nor disagree	No	No	4 – neither trust, nor distrust	4 – neither trust, nor distrust	4 – neither trust, nor distrust	4 – neither trust, nor distrust	4 – neither trust, nor distrust	4 – neither trust, nor distrust	1 – deteriorate a lot	No	2 – disagree	Married or live with a partner	Other	Prefer not to answer	2	Higher	Lithuanian	554.8
57	Woman	Rural area	7 - strongly agree	6 – agree	3 – disagree somawhat	2 – disagree	3 – disagree somawhat	No	No	2 – do not trust	5 – trust somewhat	6 – trust	7 – trust completely	6 – trust	6 – trust	2 – deteriorate	Yes	1 – strongly disagree	Single or divorced	Employed full-time	1000 – 1999 euros	4	Higher	Lithuanian	358.13
70	Woman	Rural area	2 – disagree	5 – agree somewhat	5 – agree somewhat	2 – disagree	6 – agree	No	No	2 – do not trust	3 – do not trust somewhat	4 – neither trust, nor distrust	3 – do not trust somewhat	6 – trust	2 – do not trust	4 – neither deteriorate, nor improve	Yes	4 - neither agree, nor disagree	Married or live with a partner	Retired	500 –999 euros	3	Higher	Lithuanian	642.55
63	Woman	Rural area	7 - strongly agree	1 – strongly disagree	2 – disagree	2 – disagree	7 - strongly agree	No	No	4 – neither trust, nor distrust	2 – do not trust	3 – do not trust somewhat	7 – trust completely	6 – trust	5 – trust somewhat	4 – neither deteriorate, nor improve	No	1 – strongly disagree	Married or live with a partner	Retired	500 –999 euros	2	Vocational	Lithuanian	890.88
48	Man	Rural area	1 – strongly disagree	6 – agree	6 – agree	5 – agree somewhat	1 – strongly disagree	No	Yes	3 – do not trust somewhat	1 – do not trust at all	1 – do not trust at all	4 – neither trust, nor distrust	2 – do not trust	2 – do not trust	3 – deteriorate somewhat	No	1 – strongly disagree	Married or live with a partner	Employed full-time	Prefer not to answer	2	Secondary	Lithuanian	406.6
19	Woman	Rural area	7 - strongly agree	6 – agree	6 – agree	3 – disagree somawhat	1 – strongly disagree	No	No	5 – trust somewhat	6 – trust	5 – trust somewhat	7 – trust completely	6 – trust	7 – trust completely	4 – neither deteriorate, nor improve	Yes	1 – strongly disagree	Single or divorced	Student	More than 3000 euros	4	Secondary	Lithuanian	356.49
62	Man	Rural area	1 – strongly disagree	4 – neither agree, nor disagree	5 – agree somewhat	4 – neither agree, nor disagree	4 – neither agree, nor disagree	No	Yes	1 – do not trust at all	1 – do not trust at all	1 – do not trust at all	2 – do not trust	2 – do not trust	1 – do not trust at all	1 – deteriorate a lot	No	5 – agree somewhat	Married or live with a partner	Employed full-time	500 –999 euros	2	Higher	Polish	469.54
60	Woman	Rural area	7 - strongly agree	7 - strongly agree	2 – disagree	1 – strongly disagree	7 - strongly agree	No	No	4 – neither trust, nor distrust	5 – trust somewhat	5 – trust somewhat	6 – trust	4 – neither trust, nor distrust	3 – do not trust somewhat	1 – deteriorate a lot	Yes	4 - neither agree, nor disagree	Married or live with a partner	Employed part-time	500 –999 euros	2	Higher	Lithuanian	371.22
53	Woman	Rural area	7 - strongly agree	2 – disagree	3 – disagree somawhat	2 – disagree	5 – agree somewhat	No	No	4 – neither trust, nor distrust	5 – trust somewhat	5 – trust somewhat	5 – trust somewhat	4 – neither trust, nor distrust	4 – neither trust, nor distrust	4 – neither deteriorate, nor improve	No	1 – strongly disagree	Married or live with a partner	Retired	500 –999 euros	3	Secondary	Lithuanian	510.4
52	Woman	Rural area	6 – agree	7 - strongly agree	6 – agree	7 - strongly agree	5 – agree somewhat	No	No	7 – trust completely	3 – do not trust somewhat	7 – trust completely	7 – trust completely	7 – trust completely	7 – trust completely	4 – neither deteriorate, nor improve	No	7 – strongly agree	Single or divorced	Unemployed	Prefer not to answer	3	Secondary	Lithuanian	746.11
41	Man	City or town	7 - strongly agree	7 - strongly agree	7 - strongly agree	5 – agree somewhat	4 – neither agree, nor disagree	No	No	4 – neither trust, nor distrust	5 – trust somewhat	5 – trust somewhat	6 – trust	5 – trust somewhat	4 – neither trust, nor distrust	3 – deteriorate somewhat	Yes	1 – strongly disagree	Married or live with a partner	Employed full-time	More than 3000 euros	4	Higher	Lithuanian	618.8
32	Woman	City or town	2 – disagree	4 – neither agree, nor disagree	4 – neither agree, nor disagree	4 – neither agree, nor disagree	6 – agree	No	No	4 – neither trust, nor distrust	2 – do not trust	1 – do not trust at all	1 – do not trust at all	1 – do not trust at all	2 – do not trust	3 – deteriorate somewhat	No	4 - neither agree, nor disagree	Married or live with a partner	Employed part-time	500 –999 euros	3	Basic	Lithuanian	442.86
31	Woman	City or town	6 – agree	5 – agree somewhat	6 – agree	6 – agree	6 – agree	No	Yes	2 – do not trust	3 – do not trust somewhat	4 – neither trust, nor distrust	6 – trust	5 – trust somewhat	4 – neither trust, nor distrust	1 – deteriorate a lot	Somewhat	4 - neither agree, nor disagree	Married or live with a partner	Unemployed	1000 – 1999 euros	4	Secondary	Lithuanian	2899.37
53	Man	Rural area	7 - strongly agree	5 – agree somewhat	5 – agree somewhat	5 – agree somewhat	6 – agree	No	No	4 – neither trust, nor distrust	5 – trust somewhat	5 – trust somewhat	6 – trust	4 – neither trust, nor distrust	6 – trust	3 – deteriorate somewhat	Yes	1 – strongly disagree	Married or live with a partner	Other	500 –999 euros	2	Vocational	Lithuanian	261.44
71	Woman	Rural area	7 - strongly agree	5 – agree somewhat	6 – agree	4 – neither agree, nor disagree	4 – neither agree, nor disagree	No	No	4 – neither trust, nor distrust	5 – trust somewhat	5 – trust somewhat	7 – trust completely	6 – trust	5 – trust somewhat	4 – neither deteriorate, nor improve	Somewhat	1 – strongly disagree	Married or live with a partner	Retired	0 – 499 euros	6	Higher	Lithuanian	453.77
58	Woman	Rural area	5 – agree somewhat	5 – agree somewhat	5 – agree somewhat	5 – agree somewhat	6 – agree	No	No	5 – trust somewhat	5 – trust somewhat	5 – trust somewhat	6 – trust	5 – trust somewhat	4 – neither trust, nor distrust	3 – deteriorate somewhat	No	4 - neither agree, nor disagree	Married or live with a partner	Unemployed	500 –999 euros	2	Vocational	Lithuanian	426.69
54	Woman	Rural area	7 - strongly agree	6 – agree	6 – agree	6 – agree	6 – agree	No	No	1 – do not trust at all	4 – neither trust, nor distrust	6 – trust	6 – trust	6 – trust	4 – neither trust, nor distrust	3 – deteriorate somewhat	Yes	1 – strongly disagree	Married or live with a partner	Employed full-time	1000 – 1999 euros	2	Higher	Polish	306.57
61	Man	Rural area	7 - strongly agree	5 – agree somewhat	6 – agree	2 – disagree	6 – agree	No	No	6 – trust	5 – trust somewhat	6 – trust	7 – trust completely	5 – trust somewhat	5 – trust somewhat	2 – deteriorate	Yes	1 – strongly disagree	Married or live with a partner	Employed full-time	Prefer not to answer	2	Higher	Lithuanian	1349.16
73	Woman	Rural area	7 - strongly agree	6 – agree	4 – neither agree, nor disagree	4 – neither agree, nor disagree	5 – agree somewhat	No	No	4 – neither trust, nor distrust	5 – trust somewhat	5 – trust somewhat	6 – trust	6 – trust	5 – trust somewhat	4 – neither deteriorate, nor improve	Yes	2 – disagree	Married or live with a partner	Retired	1000 – 1999 euros	3	Higher	Lithuanian	450.24
33	Woman	Rural area	5 – agree somewhat	5 – agree somewhat	3 – disagree somawhat	3 – disagree somawhat	6 – agree	No	No	2 – do not trust	4 – neither trust, nor distrust	5 – trust somewhat	6 – trust	5 – trust somewhat	4 – neither trust, nor distrust	4 – neither deteriorate, nor improve	Somewhat	1 – strongly disagree	Married or live with a partner	Employed full-time	2000 – 2999 euros	2	Higher	Lithuanian	1277.48
28	Woman	Rural area	4 – neither agree, nor disagree	6 – agree	6 – agree	1 – strongly disagree	4 – neither agree, nor disagree	No	No	4 – neither trust, nor distrust	5 – trust somewhat	5 – trust somewhat	5 – trust somewhat	5 – trust somewhat	3 – do not trust somewhat	2 – deteriorate	Yes	4 - neither agree, nor disagree	Single or divorced	Employed full-time	1000 – 1999 euros	3	Higher	Lithuanian	368.32
45	Woman	Rural area	5 – agree somewhat	6 – agree	6 – agree	4 – neither agree, nor disagree	5 – agree somewhat	No	No	4 – neither trust, nor distrust	5 – trust somewhat	5 – trust somewhat	7 – trust completely	5 – trust somewhat	5 – trust somewhat	1 – deteriorate a lot	Yes	1 – strongly disagree	Married or live with a partner	Unemployed	500 –999 euros	3	Higher	Lithuanian	490.59
43	Man	City or town	1 – strongly disagree	6 – agree	5 – agree somewhat	4 – neither agree, nor disagree	1 – strongly disagree	Yes	Yes	1 – do not trust at all	5 – trust somewhat	5 – trust somewhat	6 – trust	4 – neither trust, nor distrust	5 – trust somewhat	3 – deteriorate somewhat	No	1 – strongly disagree	Married or live with a partner	Employed full-time	Prefer not to answer	3	Vocational	Lithuanian	424.86
54	Man	City or town	7 - strongly agree	4 – neither agree, nor disagree	4 – neither agree, nor disagree	1 – strongly disagree	7 - strongly agree	No	No	4 – neither trust, nor distrust	6 – trust	6 – trust	7 – trust completely	6 – trust	7 – trust completely	3 – deteriorate somewhat	Yes	1 – strongly disagree	Married or live with a partner	Employed full-time	500 –999 euros	3	Vocational	Lithuanian	852.03
33	Woman	Rural area	3 – disagree somawhat	4 – neither agree, nor disagree	4 – neither agree, nor disagree	1 – strongly disagree	4 – neither agree, nor disagree	No	No	2 – do not trust	2 – do not trust	3 – do not trust somewhat	4 – neither trust, nor distrust	3 – do not trust somewhat	4 – neither trust, nor distrust	4 – neither deteriorate, nor improve	No	2 – disagree	Married or live with a partner	Unemployed	Prefer not to answer	4	Vocational	Lithuanian	523.08
30	Woman	City or town	5 – agree somewhat	5 – agree somewhat	4 – neither agree, nor disagree	3 – disagree somawhat	4 – neither agree, nor disagree	No	No	4 – neither trust, nor distrust	4 – neither trust, nor distrust	4 – neither trust, nor distrust	4 – neither trust, nor distrust	4 – neither trust, nor distrust	4 – neither trust, nor distrust	4 – neither deteriorate, nor improve	Somewhat	1 – strongly disagree	Married or live with a partner	Unemployed	Prefer not to answer	4	Vocational	Lithuanian	379.58
49	Man	Rural area	7 - strongly agree	6 – agree	6 – agree	2 – disagree	4 – neither agree, nor disagree	Yes	No	4 – neither trust, nor distrust	5 – trust somewhat	6 – trust	7 – trust completely	4 – neither trust, nor distrust	5 – trust somewhat	1 – deteriorate a lot	Somewhat	1 – strongly disagree	Married or live with a partner	Employed full-time	Prefer not to answer	4	Higher	Lithuanian	805.89
52	Woman	Rural area	7 - strongly agree	7 - strongly agree	7 - strongly agree	1 – strongly disagree	7 - strongly agree	No	No	3 – do not trust somewhat	6 – trust	6 – trust	6 – trust	7 – trust completely	6 – trust	1 – deteriorate a lot	Somewhat	1 – strongly disagree	Married or live with a partner	Employed full-time	0 – 499 euros	2	Higher	Lithuanian	439.5
32	Woman	City or town	4 – neither agree, nor disagree	5 – agree somewhat	6 – agree	5 – agree somewhat	7 - strongly agree	No	No	2 – do not trust	3 – do not trust somewhat	1 – do not trust at all	4 – neither trust, nor distrust	5 – trust somewhat	5 – trust somewhat	1 – deteriorate a lot	No	2 – disagree	Married or live with a partner	Self-employed	0 – 499 euros	4	Higher	Lithuanian	440.84
76	Man	Rural area	5 – agree somewhat	7 - strongly agree	3 – disagree somawhat	2 – disagree	2 – disagree	No	No	3 – do not trust somewhat	5 – trust somewhat	5 – trust somewhat	6 – trust	5 – trust somewhat	4 – neither trust, nor distrust	4 – neither deteriorate, nor improve	Yes	1 – strongly disagree	Married or live with a partner	Retired	1000 – 1999 euros	2	Higher	Lithuanian	698.02
48	Woman	Rural area	6 – agree	5 – agree somewhat	5 – agree somewhat	1 – strongly disagree	7 - strongly agree	No	No	5 – trust somewhat	4 – neither trust, nor distrust	6 – trust	6 – trust	5 – trust somewhat	5 – trust somewhat	3 – deteriorate somewhat	Somewhat	2 – disagree	Married or live with a partner	Employed full-time	1000 – 1999 euros	2	Higher	Lithuanian	421.23
51	Man	Rural area	7 - strongly agree	4 – neither agree, nor disagree	4 – neither agree, nor disagree	4 – neither agree, nor disagree	7 - strongly agree	No	No	4 – neither trust, nor distrust	6 – trust	6 – trust	6 – trust	5 – trust somewhat	5 – trust somewhat	4 – neither deteriorate, nor improve	Yes	1 – strongly disagree	Married or live with a partner	Employed full-time	2000 – 2999 euros	2	Higher	Lithuanian	378.58
47	Woman	Rural area	4 – neither agree, nor disagree	6 – agree	6 – agree	4 – neither agree, nor disagree	3 – disagree somawhat	No	Yes	3 – do not trust somewhat	3 – do not trust somewhat	3 – do not trust somewhat	6 – trust	4 – neither trust, nor distrust	2 – do not trust	4 – neither deteriorate, nor improve	No	1 – strongly disagree	Married or live with a partner	Employed full-time	500 –999 euros	4	Secondary	Lithuanian	514.49
55	Woman	City or town	7 - strongly agree	6 – agree	6 – agree	6 – agree	4 – neither agree, nor disagree	No	No	3 – do not trust somewhat	6 – trust	6 – trust	6 – trust	6 – trust	6 – trust	2 – deteriorate	No	2 – disagree	Married or live with a partner	Employed full-time	2000 – 2999 euros	2	Higher	Lithuanian	490.48
20	Woman	City or town	6 – agree	5 – agree somewhat	6 – agree	2 – disagree	6 – agree	No	No	3 – do not trust somewhat	5 – trust somewhat	5 – trust somewhat	6 – trust	6 – trust	3 – do not trust somewhat	1 – deteriorate a lot	Yes	1 – strongly disagree	Married or live with a partner	Student	0 – 499 euros	3	Secondary	Lithuanian	349.25
50	Woman	Rural area	2 – disagree	2 – disagree	4 – neither agree, nor disagree	5 – agree somewhat	7 - strongly agree	No	Yes	1 – do not trust at all	4 – neither trust, nor distrust	4 – neither trust, nor distrust	6 – trust	2 – do not trust	2 – do not trust	1 – deteriorate a lot	Yes	2 – disagree	Married or live with a partner	Employed full-time	0 – 499 euros	4	Higher	Lithuanian	390.7
46	Man	Rural area	7 - strongly agree	4 – neither agree, nor disagree	4 – neither agree, nor disagree	3 – disagree somawhat	4 – neither agree, nor disagree	No	No	6 – trust	5 – trust somewhat	5 – trust somewhat	6 – trust	6 – trust	6 – trust	4 – neither deteriorate, nor improve	Yes	1 – strongly disagree	Single or divorced	Retired	1000 – 1999 euros	4	Secondary	Lithuanian	692.26
58	Man	Rural area	7 - strongly agree	5 – agree somewhat	5 – agree somewhat	4 – neither agree, nor disagree	7 - strongly agree	No	No	3 – do not trust somewhat	5 – trust somewhat	5 – trust somewhat	7 – trust completely	4 – neither trust, nor distrust	5 – trust somewhat	3 – deteriorate somewhat	Somewhat	1 – strongly disagree	Married or live with a partner	Unemployed	500 –999 euros	2	Higher	Lithuanian	750.74
24	Woman	City or town	4 – neither agree, nor disagree	4 – neither agree, nor disagree	4 – neither agree, nor disagree	3 – disagree somawhat	6 – agree	No	No	3 – do not trust somewhat	5 – trust somewhat	5 – trust somewhat	5 – trust somewhat	4 – neither trust, nor distrust	4 – neither trust, nor distrust	2 – deteriorate	Yes	2 – disagree	Married or live with a partner	Self-employed	1000 – 1999 euros	2	Higher	Polish	192.45
58	Woman	Rural area	6 – agree	5 – agree somewhat	4 – neither agree, nor disagree	2 – disagree	7 - strongly agree	No	No	5 – trust somewhat	2 – do not trust	3 – do not trust somewhat	6 – trust	3 – do not trust somewhat	2 – do not trust	4 – neither deteriorate, nor improve	No	6 – agree	Married or live with a partner	Employed full-time	1000 – 1999 euros	3	Higher	Lithuanian	566.67
40	Woman	Rural area	7 - strongly agree	7 - strongly agree	7 - strongly agree	2 – disagree	7 - strongly agree	No	No	2 – do not trust	6 – trust	6 – trust	7 – trust completely	6 – trust	6 – trust	4 – neither deteriorate, nor improve	Yes	1 – strongly disagree	Married or live with a partner	Employed full-time	2000 – 2999 euros	4	Higher	Lithuanian	326.62
68	Man	Rural area	7 - strongly agree	1 – strongly disagree	4 – neither agree, nor disagree	5 – agree somewhat	7 - strongly agree	No	No	4 – neither trust, nor distrust	5 – trust somewhat	6 – trust	6 – trust	4 – neither trust, nor distrust	4 – neither trust, nor distrust	4 – neither deteriorate, nor improve	No	1 – strongly disagree	Single or divorced	Retired	0 – 499 euros	1	Vocational	Lithuanian	694.18
53	Woman	Rural area	7 - strongly agree	7 - strongly agree	7 - strongly agree	1 – strongly disagree	7 - strongly agree	No	No	1 – do not trust at all	6 – trust	6 – trust	7 – trust completely	7 – trust completely	6 – trust	2 – deteriorate	Yes	1 – strongly disagree	Married or live with a partner	Employed full-time	Prefer not to answer	1	Vocational	Lithuanian	771.1
36	Man	Rural area	7 - strongly agree	6 – agree	6 – agree	4 – neither agree, nor disagree	5 – agree somewhat	No	No	5 – trust somewhat	5 – trust somewhat	4 – neither trust, nor distrust	6 – trust	4 – neither trust, nor distrust	4 – neither trust, nor distrust	3 – deteriorate somewhat	Yes	2 – disagree	Married or live with a partner	Employed full-time	Prefer not to answer	2	Higher	Lithuanian	509.22
51	Man	Rural area	4 – neither agree, nor disagree	6 – agree	4 – neither agree, nor disagree	5 – agree somewhat	2 – disagree	No	No	4 – neither trust, nor distrust	2 – do not trust	2 – do not trust	6 – trust	4 – neither trust, nor distrust	5 – trust somewhat	4 – neither deteriorate, nor improve	No	1 – strongly disagree	Single or divorced	Unemployed	500 –999 euros	2	Vocational	Lithuanian	309.35
55	Man	Rural area	3 – disagree somawhat	6 – agree	6 – agree	4 – neither agree, nor disagree	4 – neither agree, nor disagree	No	No	4 – neither trust, nor distrust	5 – trust somewhat	4 – neither trust, nor distrust	6 – trust	5 – trust somewhat	5 – trust somewhat	5 – improve somewhat	Yes	1 – strongly disagree	Married or live with a partner	Employed full-time	500 –999 euros	2	Higher	Lithuanian	740.11
57	Man	Rural area	7 - strongly agree	7 - strongly agree	7 - strongly agree	5 – agree somewhat	6 – agree	Yes	Yes	5 – trust somewhat	5 – trust somewhat	6 – trust	7 – trust completely	5 – trust somewhat	4 – neither trust, nor distrust	1 – deteriorate a lot	No	1 – strongly disagree	Married or live with a partner	Self-employed	Prefer not to answer	3	Higher	Lithuanian	3337.55
20	Woman	City or town	6 – agree	5 – agree somewhat	6 – agree	7 - strongly agree	4 – neither agree, nor disagree	No	No	4 – neither trust, nor distrust	4 – neither trust, nor distrust	4 – neither trust, nor distrust	6 – trust	6 – trust	2 – do not trust	1 – deteriorate a lot	No	2 – disagree	Single or divorced	Employed part-time	0 – 499 euros	0	Vocational	Lithuanian	343.72
20	Man	Rural area	3 – disagree somawhat	5 – agree somewhat	3 – disagree somawhat	5 – agree somewhat	4 – neither agree, nor disagree	No	No	4 – neither trust, nor distrust	5 – trust somewhat	5 – trust somewhat	5 – trust somewhat	6 – trust	4 – neither trust, nor distrust	5 – improve somewhat	Yes	6 – agree	Single or divorced	Student	Prefer not to answer	5	Secondary	Lithuanian	244.36
31	Woman	Rural area	6 – agree	7 - strongly agree	6 – agree	4 – neither agree, nor disagree	1 – strongly disagree	No	No	1 – do not trust at all	2 – do not trust	6 – trust	6 – trust	5 – trust somewhat	4 – neither trust, nor distrust	3 – deteriorate somewhat	No	1 – strongly disagree	Single or divorced	Employed full-time	Prefer not to answer	3	Higher	Polish	387.26
49	Woman	Rural area	5 – agree somewhat	5 – agree somewhat	4 – neither agree, nor disagree	4 – neither agree, nor disagree	4 – neither agree, nor disagree	No	No	5 – trust somewhat	5 – trust somewhat	5 – trust somewhat	5 – trust somewhat	5 – trust somewhat	4 – neither trust, nor distrust	2 – deteriorate	Somewhat	4 - neither agree, nor disagree	Married or live with a partner	Employed full-time	500 –999 euros	3	Vocational	Russian	460.91
54	Man	Rural area	6 – agree	5 – agree somewhat	5 – agree somewhat	2 – disagree	4 – neither agree, nor disagree	No	No	3 – do not trust somewhat	6 – trust	5 – trust somewhat	5 – trust somewhat	5 – trust somewhat	5 – trust somewhat	2 – deteriorate	Somewhat	2 – disagree	Married or live with a partner	Employed full-time	500 –999 euros	2	Vocational	Lithuanian	456.35
42	Woman	Rural area	5 – agree somewhat	6 – agree	5 – agree somewhat	4 – neither agree, nor disagree	5 – agree somewhat	No	No	4 – neither trust, nor distrust	5 – trust somewhat	5 – trust somewhat	5 – trust somewhat	3 – do not trust somewhat	4 – neither trust, nor distrust	3 – deteriorate somewhat	Somewhat	4 - neither agree, nor disagree	Married or live with a partner	Unemployed	Prefer not to answer	4	Higher	Lithuanian	737.29
72	Man	City or town	4 – neither agree, nor disagree	2 – disagree	2 – disagree	3 – disagree somawhat	4 – neither agree, nor disagree	No	No	4 – neither trust, nor distrust	2 – do not trust	3 – do not trust somewhat	5 – trust somewhat	4 – neither trust, nor distrust	2 – do not trust	3 – deteriorate somewhat	No	2 – disagree	Married or live with a partner	Retired	500 –999 euros	2	Vocational	Lithuanian	839.5
53	Woman	Rural area	7 - strongly agree	6 – agree	6 – agree	1 – strongly disagree	7 - strongly agree	No	No	4 – neither trust, nor distrust	6 – trust	6 – trust	6 – trust	5 – trust somewhat	5 – trust somewhat	3 – deteriorate somewhat	Yes	4 - neither agree, nor disagree	Married or live with a partner	Employed full-time	1000 – 1999 euros	3	Higher	Lithuanian	432.66
67	Woman	Rural area	7 - strongly agree	7 - strongly agree	7 - strongly agree	4 – neither agree, nor disagree	4 – neither agree, nor disagree	No	No	7 – trust completely	1 – do not trust at all	1 – do not trust at all	4 – neither trust, nor distrust	1 – do not trust at all	1 – do not trust at all	4 – neither deteriorate, nor improve	Yes	4 - neither agree, nor disagree	Single or divorced	Retired	Prefer not to answer	0	Higher	Lithuanian	450.67
60	Woman	Rural area	7 - strongly agree	6 – agree	6 – agree	3 – disagree somawhat	7 - strongly agree	No	No	3 – do not trust somewhat	6 – trust	5 – trust somewhat	6 – trust	6 – trust	5 – trust somewhat	3 – deteriorate somewhat	Yes	1 – strongly disagree	Married or live with a partner	Employed full-time	500 –999 euros	2	Higher	Lithuanian	651.06
60	Man	Rural area	7 - strongly agree	4 – neither agree, nor disagree	5 – agree somewhat	2 – disagree	6 – agree	No	Yes	4 – neither trust, nor distrust	5 – trust somewhat	5 – trust somewhat	4 – neither trust, nor distrust	6 – trust	6 – trust	2 – deteriorate	Yes	2 – disagree	Married or live with a partner	Unemployed	Prefer not to answer	3	Higher	Lithuanian	672.28
49	Woman	Rural area	7 - strongly agree	5 – agree somewhat	5 – agree somewhat	2 – disagree	6 – agree	No	No	5 – trust somewhat	3 – do not trust somewhat	3 – do not trust somewhat	6 – trust	5 – trust somewhat	4 – neither trust, nor distrust	3 – deteriorate somewhat	Yes	2 – disagree	Married or live with a partner	Employed full-time	0 – 499 euros	4	Higher	Lithuanian	682.58
31	Woman	Rural area	4 – neither agree, nor disagree	2 – disagree	2 – disagree	4 – neither agree, nor disagree	7 - strongly agree	No	No	1 – do not trust at all	1 – do not trust at all	1 – do not trust at all	6 – trust	5 – trust somewhat	4 – neither trust, nor distrust	1 – deteriorate a lot	Somewhat	1 – strongly disagree	Married or live with a partner	Employed full-time	2000 – 2999 euros	3	Higher	Lithuanian	1297.41
35	Woman	City or town	7 - strongly agree	4 – neither agree, nor disagree	6 – agree	2 – disagree	4 – neither agree, nor disagree	Yes	Yes	4 – neither trust, nor distrust	5 – trust somewhat	5 – trust somewhat	6 – trust	5 – trust somewhat	5 – trust somewhat	3 – deteriorate somewhat	Yes	1 – strongly disagree	Married or live with a partner	Employed part-time	2000 – 2999 euros	4	Higher	Lithuanian	319.11
28	Man	Rural area	5 – agree somewhat	4 – neither agree, nor disagree	5 – agree somewhat	4 – neither agree, nor disagree	5 – agree somewhat	No	No	4 – neither trust, nor distrust	3 – do not trust somewhat	4 – neither trust, nor distrust	4 – neither trust, nor distrust	3 – do not trust somewhat	4 – neither trust, nor distrust	4 – neither deteriorate, nor improve	Yes	5 – agree somewhat	Single or divorced	Employed full-time	More than 3000 euros	4	Higher	Lithuanian	491.1
45	Man	Rural area	7 - strongly agree	7 - strongly agree	7 - strongly agree	4 – neither agree, nor disagree	7 - strongly agree	No	No	1 – do not trust at all	4 – neither trust, nor distrust	5 – trust somewhat	7 – trust completely	4 – neither trust, nor distrust	3 – do not trust somewhat	1 – deteriorate a lot	No	1 – strongly disagree	Married or live with a partner	Self-employed	1000 – 1999 euros	4	Higher	Lithuanian	296.99
49	Woman	Rural area	7 - strongly agree	7 - strongly agree	7 - strongly agree	2 – disagree	5 – agree somewhat	No	No	4 – neither trust, nor distrust	4 – neither trust, nor distrust	4 – neither trust, nor distrust	7 – trust completely	4 – neither trust, nor distrust	4 – neither trust, nor distrust	4 – neither deteriorate, nor improve	Yes	1 – strongly disagree	Married or live with a partner	Employed full-time	Prefer not to answer	2	Higher	Lithuanian	390.47
41	Man	Rural area	7 - strongly agree	7 - strongly agree	7 - strongly agree	7 - strongly agree	1 – strongly disagree	No	No	1 – do not trust at all	3 – do not trust somewhat	3 – do not trust somewhat	3 – do not trust somewhat	2 – do not trust	1 – do not trust at all	4 – neither deteriorate, nor improve	No	1 – strongly disagree	Married or live with a partner	Employed full-time	1000 – 1999 euros	3	Higher	Lithuanian	443.65
62	Man	Rural area	1 – strongly disagree	7 - strongly agree	7 - strongly agree	2 – disagree	2 – disagree	No	No	4 – neither trust, nor distrust	6 – trust	6 – trust	7 – trust completely	6 – trust	5 – trust somewhat	2 – deteriorate	No	1 – strongly disagree	Married or live with a partner	Employed full-time	500 –999 euros	2	Higher	Lithuanian	747.79
70	Woman	City or town	2 – disagree	2 – disagree	4 – neither agree, nor disagree	4 – neither agree, nor disagree	1 – strongly disagree	No	No	4 – neither trust, nor distrust	3 – do not trust somewhat	3 – do not trust somewhat	3 – do not trust somewhat	2 – do not trust	2 – do not trust	4 – neither deteriorate, nor improve	Yes	2 – disagree	Single or divorced	Retired	0 – 499 euros	1	Higher	Russian	517.82
45	Woman	City or town	4 – neither agree, nor disagree	5 – agree somewhat	5 – agree somewhat	4 – neither agree, nor disagree	5 – agree somewhat	No	No	4 – neither trust, nor distrust	3 – do not trust somewhat	3 – do not trust somewhat	5 – trust somewhat	3 – do not trust somewhat	3 – do not trust somewhat	4 – neither deteriorate, nor improve	Yes	2 – disagree	Married or live with a partner	Other	Prefer not to answer	4	Higher	Lithuanian	397.18
61	Woman	Rural area	7 - strongly agree	6 – agree	3 – disagree somawhat	2 – disagree	5 – agree somewhat	No	No	2 – do not trust	5 – trust somewhat	7 – trust completely	7 – trust completely	3 – do not trust somewhat	3 – do not trust somewhat	4 – neither deteriorate, nor improve	No	1 – strongly disagree	Married or live with a partner	Employed part-time	500 –999 euros	2	Higher	Lithuanian	441.88
29	Man	Rural area	7 - strongly agree	4 – neither agree, nor disagree	4 – neither agree, nor disagree	7 - strongly agree	4 – neither agree, nor disagree	No	No	4 – neither trust, nor distrust	1 – do not trust at all	1 – do not trust at all	6 – trust	4 – neither trust, nor distrust	1 – do not trust at all	4 – neither deteriorate, nor improve	No	1 – strongly disagree	Single or divorced	Employed full-time	500 –999 euros	2	Vocational	Lithuanian	336.31
32	Woman	Rural area	1 – strongly disagree	4 – neither agree, nor disagree	4 – neither agree, nor disagree	4 – neither agree, nor disagree	1 – strongly disagree	Yes	Yes	2 – do not trust	1 – do not trust at all	1 – do not trust at all	5 – trust somewhat	1 – do not trust at all	1 – do not trust at all	1 – deteriorate a lot	No	2 – disagree	Married or live with a partner	Employed full-time	1000 – 1999 euros	3	Higher	Russian	592.73
35	Man	Rural area	4 – neither agree, nor disagree	5 – agree somewhat	6 – agree	5 – agree somewhat	5 – agree somewhat	No	Yes	4 – neither trust, nor distrust	5 – trust somewhat	3 – do not trust somewhat	5 – trust somewhat	4 – neither trust, nor distrust	3 – do not trust somewhat	4 – neither deteriorate, nor improve	Yes	1 – strongly disagree	Married or live with a partner	Employed full-time	500 –999 euros	5	Higher	Polish	334.65
41	Woman	Rural area	1 – strongly disagree	4 – neither agree, nor disagree	4 – neither agree, nor disagree	6 – agree	4 – neither agree, nor disagree	No	Yes	2 – do not trust	2 – do not trust	2 – do not trust	4 – neither trust, nor distrust	4 – neither trust, nor distrust	2 – do not trust	2 – deteriorate	Yes	1 – strongly disagree	Married or live with a partner	Unemployed	500 –999 euros	2	Secondary	Lithuanian	497.1
73	Woman	Rural area	7 - strongly agree	2 – disagree	3 – disagree somawhat	4 – neither agree, nor disagree	7 - strongly agree	No	No	5 – trust somewhat	3 – do not trust somewhat	4 – neither trust, nor distrust	7 – trust completely	5 – trust somewhat	2 – do not trust	3 – deteriorate somewhat	Somewhat	2 – disagree	Single or divorced	Retired	500 –999 euros	4	Vocational	Lithuanian	921.13
45	Man	Rural area	7 - strongly agree	5 – agree somewhat	5 – agree somewhat	5 – agree somewhat	4 – neither agree, nor disagree	No	No	5 – trust somewhat	4 – neither trust, nor distrust	5 – trust somewhat	6 – trust	3 – do not trust somewhat	4 – neither trust, nor distrust	1 – deteriorate a lot	No	1 – strongly disagree	Married or live with a partner	Self-employed	1000 – 1999 euros	5	Higher	Lithuanian	510.23
62	Woman	City or town	1 – strongly disagree	6 – agree	6 – agree	3 – disagree somawhat	2 – disagree	No	Yes	2 – do not trust	1 – do not trust at all	1 – do not trust at all	1 – do not trust at all	1 – do not trust at all	1 – do not trust at all	2 – deteriorate	No	6 – agree	Married or live with a partner	Unemployed	Prefer not to answer	2	Higher	Lithuanian	466.93
55	Woman	City or town	6 – agree	3 – disagree somawhat	3 – disagree somawhat	2 – disagree	3 – disagree somawhat	No	No	2 – do not trust	3 – do not trust somewhat	6 – trust	6 – trust	4 – neither trust, nor distrust	3 – do not trust somewhat	1 – deteriorate a lot	No	4 - neither agree, nor disagree	Married or live with a partner	Retired	0 – 499 euros	3	Vocational	Lithuanian	618.47
28	Woman	Rural area	4 – neither agree, nor disagree	6 – agree	5 – agree somewhat	4 – neither agree, nor disagree	5 – agree somewhat	No	No	5 – trust somewhat	5 – trust somewhat	5 – trust somewhat	7 – trust completely	4 – neither trust, nor distrust	3 – do not trust somewhat	1 – deteriorate a lot	Yes	2 – disagree	Married or live with a partner	Employed full-time	1000 – 1999 euros	4	Higher	Lithuanian	1384.02
50	Woman	Rural area	6 – agree	3 – disagree somawhat	3 – disagree somawhat	5 – agree somewhat	6 – agree	No	No	3 – do not trust somewhat	3 – do not trust somewhat	2 – do not trust	3 – do not trust somewhat	3 – do not trust somewhat	2 – do not trust	3 – deteriorate somewhat	No	4 - neither agree, nor disagree	Married or live with a partner	Employed full-time	500 –999 euros	4	Vocational	Polish	748.65
52	Woman	Rural area	7 - strongly agree	6 – agree	6 – agree	3 – disagree somawhat	7 - strongly agree	No	No	2 – do not trust	3 – do not trust somewhat	3 – do not trust somewhat	5 – trust somewhat	5 – trust somewhat	6 – trust	3 – deteriorate somewhat	No	1 – strongly disagree	Married or live with a partner	Employed full-time	Prefer not to answer	2	Higher	Lithuanian	312.33
28	Woman	Rural area	7 - strongly agree	6 – agree	6 – agree	4 – neither agree, nor disagree	6 – agree	No	No	4 – neither trust, nor distrust	4 – neither trust, nor distrust	4 – neither trust, nor distrust	6 – trust	3 – do not trust somewhat	4 – neither trust, nor distrust	3 – deteriorate somewhat	Somewhat	1 – strongly disagree	Married or live with a partner	Other	500 –999 euros	2	Higher	Lithuanian	307.19
72	Man	Rural area	6 – agree	5 – agree somewhat	5 – agree somewhat	4 – neither agree, nor disagree	4 – neither agree, nor disagree	No	No	4 – neither trust, nor distrust	1 – do not trust at all	2 – do not trust	6 – trust	2 – do not trust	1 – do not trust at all	4 – neither deteriorate, nor improve	No	1 – strongly disagree	Married or live with a partner	Retired	1000 – 1999 euros	2	Higher	Lithuanian	751.83
53	Woman	Rural area	7 - strongly agree	6 – agree	6 – agree	5 – agree somewhat	5 – agree somewhat	No	No	4 – neither trust, nor distrust	6 – trust	5 – trust somewhat	6 – trust	6 – trust	3 – do not trust somewhat	3 – deteriorate somewhat	No	2 – disagree	Married or live with a partner	Employed part-time	500 –999 euros	3	Vocational	Lithuanian	408.09
27	Man	Rural area	4 – neither agree, nor disagree	4 – neither agree, nor disagree	4 – neither agree, nor disagree	4 – neither agree, nor disagree	4 – neither agree, nor disagree	No	No	4 – neither trust, nor distrust	4 – neither trust, nor distrust	4 – neither trust, nor distrust	4 – neither trust, nor distrust	4 – neither trust, nor distrust	4 – neither trust, nor distrust	4 – neither deteriorate, nor improve	Yes	4 - neither agree, nor disagree	Single or divorced	Unemployed	Prefer not to answer	1	Secondary	Lithuanian	263.77
37	Man	Rural area	2 – disagree	5 – agree somewhat	6 – agree	5 – agree somewhat	6 – agree	No	Yes	4 – neither trust, nor distrust	6 – trust	6 – trust	6 – trust	5 – trust somewhat	4 – neither trust, nor distrust	4 – neither deteriorate, nor improve	Somewhat	1 – strongly disagree	Married or live with a partner	Employed full-time	1000 – 1999 euros	5	Higher	Lithuanian	462.78
32	Woman	Rural area	2 – disagree	6 – agree	6 – agree	3 – disagree somawhat	4 – neither agree, nor disagree	No	No	3 – do not trust somewhat	4 – neither trust, nor distrust	4 – neither trust, nor distrust	5 – trust somewhat	4 – neither trust, nor distrust	4 – neither trust, nor distrust	4 – neither deteriorate, nor improve	Yes	1 – strongly disagree	Married or live with a partner	Other	1000 – 1999 euros	5	Vocational	Lithuanian	400.25
61	Woman	Rural area	7 - strongly agree	7 - strongly agree	7 - strongly agree	5 – agree somewhat	4 – neither agree, nor disagree	No	No	3 – do not trust somewhat	3 – do not trust somewhat	3 – do not trust somewhat	6 – trust	3 – do not trust somewhat	2 – do not trust	4 – neither deteriorate, nor improve	Yes	5 – agree somewhat	Married or live with a partner	Employed full-time	2000 – 2999 euros	2	Higher	Lithuanian	469.69
39	Man	Rural area	6 – agree	3 – disagree somawhat	3 – disagree somawhat	5 – agree somewhat	2 – disagree	No	No	5 – trust somewhat	3 – do not trust somewhat	2 – do not trust	6 – trust	5 – trust somewhat	2 – do not trust	4 – neither deteriorate, nor improve	Yes	2 – disagree	Married or live with a partner	Employed part-time	1000 – 1999 euros	2	Higher	Lithuanian	163.06
70	Man	Rural area	7 - strongly agree	4 – neither agree, nor disagree	4 – neither agree, nor disagree	1 – strongly disagree	6 – agree	No	No	2 – do not trust	6 – trust	5 – trust somewhat	7 – trust completely	6 – trust	6 – trust	2 – deteriorate	No	1 – strongly disagree	Married or live with a partner	Retired	500 –999 euros	2	Higher	Lithuanian	471.3
71	Woman	City or town	7 - strongly agree	6 – agree	6 – agree	1 – strongly disagree	4 – neither agree, nor disagree	No	No	2 – do not trust	2 – do not trust	2 – do not trust	5 – trust somewhat	5 – trust somewhat	2 – do not trust	4 – neither deteriorate, nor improve	No	2 – disagree	Single or divorced	Retired	0 – 499 euros	1	Vocational	Lithuanian	716.93
21	Woman	Rural area	1 – strongly disagree	6 – agree	6 – agree	3 – disagree somawhat	3 – disagree somawhat	No	No	1 – do not trust at all	2 – do not trust	2 – do not trust	4 – neither trust, nor distrust	4 – neither trust, nor distrust	2 – do not trust	4 – neither deteriorate, nor improve	No	2 – disagree	Married or live with a partner	Employed full-time	Prefer not to answer	3	Secondary	Polish	504.4
48	Man	Rural area	7 - strongly agree	5 – agree somewhat	1 – strongly disagree	2 – disagree	7 - strongly agree	No	No	3 – do not trust somewhat	3 – do not trust somewhat	5 – trust somewhat	6 – trust	3 – do not trust somewhat	3 – do not trust somewhat	2 – deteriorate	Yes	1 – strongly disagree	Married or live with a partner	Employed full-time	500 –999 euros	3	Vocational	Lithuanian	703.55
55	Man	Rural area	6 – agree	3 – disagree somawhat	3 – disagree somawhat	3 – disagree somawhat	6 – agree	No	No	2 – do not trust	4 – neither trust, nor distrust	4 – neither trust, nor distrust	6 – trust	3 – do not trust somewhat	6 – trust	3 – deteriorate somewhat	No	2 – disagree	Married or live with a partner	Employed full-time	1000 – 1999 euros	2	Vocational	Lithuanian	513.41
55	Woman	Rural area	7 - strongly agree	7 - strongly agree	7 - strongly agree	2 – disagree	5 – agree somewhat	No	No	3 – do not trust somewhat	5 – trust somewhat	5 – trust somewhat	6 – trust	5 – trust somewhat	4 – neither trust, nor distrust	2 – deteriorate	No	1 – strongly disagree	Married or live with a partner	Employed full-time	1000 – 1999 euros	2	Vocational	Lithuanian	601.43
41	Woman	Rural area	7 - strongly agree	6 – agree	5 – agree somewhat	1 – strongly disagree	5 – agree somewhat	No	Yes	4 – neither trust, nor distrust	6 – trust	6 – trust	6 – trust	4 – neither trust, nor distrust	2 – do not trust	2 – deteriorate	Yes	1 – strongly disagree	Married or live with a partner	Employed full-time	2000 – 2999 euros	3	Higher	Lithuanian	631.83
51	Woman	Rural area	7 - strongly agree	5 – agree somewhat	3 – disagree somawhat	4 – neither agree, nor disagree	6 – agree	No	No	4 – neither trust, nor distrust	6 – trust	6 – trust	7 – trust completely	5 – trust somewhat	5 – trust somewhat	1 – deteriorate a lot	No	1 – strongly disagree	Married or live with a partner	Employed full-time	1000 – 1999 euros	4	Higher	Lithuanian	400.23
45	Woman	Rural area	7 - strongly agree	6 – agree	6 – agree	1 – strongly disagree	6 – agree	No	No	2 – do not trust	2 – do not trust	2 – do not trust	3 – do not trust somewhat	4 – neither trust, nor distrust	3 – do not trust somewhat	4 – neither deteriorate, nor improve	Yes	1 – strongly disagree	Married or live with a partner	Employed full-time	Prefer not to answer	3	Higher	Lithuanian	414.16
46	Man	Rural area	6 – agree	6 – agree	6 – agree	5 – agree somewhat	4 – neither agree, nor disagree	No	Yes	5 – trust somewhat	5 – trust somewhat	5 – trust somewhat	6 – trust	5 – trust somewhat	5 – trust somewhat	2 – deteriorate	Somewhat	1 – strongly disagree	Married or live with a partner	Employed full-time	2000 – 2999 euros	5	Higher	Lithuanian	1231.85
60	Man	City or town	4 – neither agree, nor disagree	6 – agree	4 – neither agree, nor disagree	2 – disagree	7 - strongly agree	No	No	2 – do not trust	1 – do not trust at all	1 – do not trust at all	1 – do not trust at all	1 – do not trust at all	1 – do not trust at all	4 – neither deteriorate, nor improve	No	1 – strongly disagree	Single or divorced	Retired	0 – 499 euros	1	Higher	Lithuanian	385.14
67	Man	Rural area	7 - strongly agree	6 – agree	6 – agree	6 – agree	6 – agree	No	No	5 – trust somewhat	6 – trust	6 – trust	6 – trust	4 – neither trust, nor distrust	4 – neither trust, nor distrust	4 – neither deteriorate, nor improve	No	4 - neither agree, nor disagree	Married or live with a partner	Employed full-time	2000 – 2999 euros	2	Higher	Lithuanian	436.37
76	Man	Rural area	6 – agree	3 – disagree somawhat	3 – disagree somawhat	4 – neither agree, nor disagree	5 – agree somewhat	No	No	2 – do not trust	1 – do not trust at all	2 – do not trust	5 – trust somewhat	1 – do not trust at all	2 – do not trust	4 – neither deteriorate, nor improve	No	3 – disagree somawhat	Married or live with a partner	Retired	1000 – 1999 euros	2	Higher	Lithuanian	704.24
30	Woman	City or town	1 – strongly disagree	7 - strongly agree	6 – agree	4 – neither agree, nor disagree	2 – disagree	No	No	3 – do not trust somewhat	2 – do not trust	2 – do not trust	6 – trust	2 – do not trust	1 – do not trust at all	3 – deteriorate somewhat	No	4 - neither agree, nor disagree	Married or live with a partner	Employed part-time	Prefer not to answer	3	Higher	Lithuanian	374.14
74	Woman	Rural area	2 – disagree	7 - strongly agree	6 – agree	2 – disagree	1 – strongly disagree	No	No	1 – do not trust at all	4 – neither trust, nor distrust	6 – trust	7 – trust completely	2 – do not trust	2 – do not trust	4 – neither deteriorate, nor improve	Yes	4 - neither agree, nor disagree	Single or divorced	Retired	0 – 499 euros	1	Vocational	Lithuanian	783.95
29	Man	Rural area	5 – agree somewhat	4 – neither agree, nor disagree	4 – neither agree, nor disagree	5 – agree somewhat	6 – agree	No	Yes	2 – do not trust	3 – do not trust somewhat	4 – neither trust, nor distrust	6 – trust	6 – trust	2 – do not trust	2 – deteriorate	Somewhat	2 – disagree	Married or live with a partner	Employed full-time	1000 – 1999 euros	3	Secondary	Lithuanian	369.99
70	Woman	City or town	7 - strongly agree	6 – agree	6 – agree	4 – neither agree, nor disagree	5 – agree somewhat	No	No	6 – trust	6 – trust	6 – trust	7 – trust completely	6 – trust	6 – trust	4 – neither deteriorate, nor improve	Yes	1 – strongly disagree	Single or divorced	Retired	Prefer not to answer	1	Higher	Lithuanian	503.95
70	Woman	City or town	3 – disagree somawhat	3 – disagree somawhat	5 – agree somewhat	4 – neither agree, nor disagree	2 – disagree	No	No	4 – neither trust, nor distrust	5 – trust somewhat	4 – neither trust, nor distrust	5 – trust somewhat	5 – trust somewhat	5 – trust somewhat	3 – deteriorate somewhat	Yes	1 – strongly disagree	Single or divorced	Retired	500 –999 euros	2	Higher	Lithuanian	554.31
50	Woman	Rural area	1 – strongly disagree	3 – disagree somawhat	3 – disagree somawhat	1 – strongly disagree	4 – neither agree, nor disagree	No	No	3 – do not trust somewhat	3 – do not trust somewhat	5 – trust somewhat	5 – trust somewhat	2 – do not trust	2 – do not trust	3 – deteriorate somewhat	No	4 - neither agree, nor disagree	Married or live with a partner	Employed full-time	0 – 499 euros	4	Vocational	Lithuanian	869.88
28	Woman	City or town	6 – agree	7 - strongly agree	7 - strongly agree	5 – agree somewhat	2 – disagree	No	No	6 – trust	7 – trust completely	7 – trust completely	7 – trust completely	6 – trust	5 – trust somewhat	3 – deteriorate somewhat	No	1 – strongly disagree	Married or live with a partner	Employed full-time	1000 – 1999 euros	2	Higher	Lithuanian	580.3
66	Woman	Rural area	7 - strongly agree	4 – neither agree, nor disagree	5 – agree somewhat	1 – strongly disagree	6 – agree	No	No	3 – do not trust somewhat	3 – do not trust somewhat	4 – neither trust, nor distrust	4 – neither trust, nor distrust	2 – do not trust	5 – trust somewhat	4 – neither deteriorate, nor improve	Yes	1 – strongly disagree	Single or divorced	Retired	0 – 499 euros	1	Secondary	Lithuanian	839.93
51	Man	City or town	7 - strongly agree	6 – agree	6 – agree	5 – agree somewhat	2 – disagree	No	Yes	4 – neither trust, nor distrust	4 – neither trust, nor distrust	4 – neither trust, nor distrust	6 – trust	6 – trust	4 – neither trust, nor distrust	3 – deteriorate somewhat	Somewhat	2 – disagree	Married or live with a partner	Employed full-time	2000 – 2999 euros	3	Higher	Lithuanian	444.86
51	Woman	City or town	4 – neither agree, nor disagree	6 – agree	5 – agree somewhat	6 – agree	4 – neither agree, nor disagree	No	No	4 – neither trust, nor distrust	4 – neither trust, nor distrust	4 – neither trust, nor distrust	5 – trust somewhat	4 – neither trust, nor distrust	4 – neither trust, nor distrust	3 – deteriorate somewhat	No	1 – strongly disagree	Married or live with a partner	Employed full-time	1000 – 1999 euros	2	Vocational	Lithuanian	516.75
39	Man	Rural area	2 – disagree	6 – agree	6 – agree	4 – neither agree, nor disagree	7 - strongly agree	No	No	4 – neither trust, nor distrust	5 – trust somewhat	5 – trust somewhat	6 – trust	3 – do not trust somewhat	4 – neither trust, nor distrust	3 – deteriorate somewhat	No	4 - neither agree, nor disagree	Married or live with a partner	Employed full-time	1000 – 1999 euros	5	Higher	Lithuanian	463.38
64	Man	Rural area	7 - strongly agree	1 – strongly disagree	4 – neither agree, nor disagree	4 – neither agree, nor disagree	3 – disagree somawhat	No	No	1 – do not trust at all	2 – do not trust	3 – do not trust somewhat	6 – trust	2 – do not trust	3 – do not trust somewhat	2 – deteriorate	No	2 – disagree	Married or live with a partner	Retired	500 –999 euros	2	Higher	Polish	449.62
57	Man	Rural area	7 - strongly agree	3 – disagree somawhat	4 – neither agree, nor disagree	1 – strongly disagree	6 – agree	No	No	6 – trust	6 – trust	6 – trust	6 – trust	2 – do not trust	4 – neither trust, nor distrust	3 – deteriorate somewhat	Somewhat	2 – disagree	Single or divorced	Employed part-time	0 – 499 euros	1	Vocational	Lithuanian	2726.96
26	Man	Rural area	7 - strongly agree	7 - strongly agree	7 - strongly agree	1 – strongly disagree	6 – agree	No	Yes	1 – do not trust at all	1 – do not trust at all	7 – trust completely	7 – trust completely	5 – trust somewhat	7 – trust completely	1 – deteriorate a lot	No	1 – strongly disagree	Single or divorced	Employed full-time	0 – 499 euros	1	Secondary	Lithuanian	321.56
36	Man	Rural area	1 – strongly disagree	7 - strongly agree	7 - strongly agree	7 - strongly agree	1 – strongly disagree	No	No	3 – do not trust somewhat	1 – do not trust at all	1 – do not trust at all	6 – trust	6 – trust	1 – do not trust at all	1 – deteriorate a lot	Yes	7 – strongly agree	Single or divorced	Self-employed	1000 – 1999 euros	1	Secondary	Lithuanian	440.98
67	Woman	Rural area	3 – disagree somawhat	3 – disagree somawhat	2 – disagree	3 – disagree somawhat	7 - strongly agree	No	No	2 – do not trust	3 – do not trust somewhat	3 – do not trust somewhat	5 – trust somewhat	3 – do not trust somewhat	4 – neither trust, nor distrust	4 – neither deteriorate, nor improve	No	4 - neither agree, nor disagree	Married or live with a partner	Retired	500 –999 euros	2	Higher	Lithuanian	504.05
43	Man	Rural area	7 - strongly agree	6 – agree	6 – agree	2 – disagree	6 – agree	No	No	4 – neither trust, nor distrust	2 – do not trust	2 – do not trust	6 – trust	3 – do not trust somewhat	1 – do not trust at all	3 – deteriorate somewhat	Yes	2 – disagree	Married or live with a partner	Employed full-time	Prefer not to answer	4	Higher	Lithuanian	402
35	Man	City or town	7 - strongly agree	7 - strongly agree	5 – agree somewhat	2 – disagree	6 – agree	No	No	4 – neither trust, nor distrust	4 – neither trust, nor distrust	4 – neither trust, nor distrust	6 – trust	4 – neither trust, nor distrust	5 – trust somewhat	3 – deteriorate somewhat	No	2 – disagree	Married or live with a partner	Employed full-time	1000 – 1999 euros	3	Higher	Lithuanian	468.58
70	Woman	Rural area	7 - strongly agree	5 – agree somewhat	6 – agree	4 – neither agree, nor disagree	7 - strongly agree	No	No	4 – neither trust, nor distrust	6 – trust	6 – trust	7 – trust completely	7 – trust completely	4 – neither trust, nor distrust	4 – neither deteriorate, nor improve	No	1 – strongly disagree	Married or live with a partner	Retired	0 – 499 euros	2	Higher	Lithuanian	498.58
26	Woman	Rural area	1 – strongly disagree	7 - strongly agree	6 – agree	2 – disagree	6 – agree	No	No	4 – neither trust, nor distrust	4 – neither trust, nor distrust	4 – neither trust, nor distrust	4 – neither trust, nor distrust	6 – trust	4 – neither trust, nor distrust	1 – deteriorate a lot	No	2 – disagree	Married or live with a partner	Other	0 – 499 euros	3	Vocational	Lithuanian	471.96
64	Woman	Rural area	4 – neither agree, nor disagree	6 – agree	5 – agree somewhat	2 – disagree	6 – agree	No	No	4 – neither trust, nor distrust	3 – do not trust somewhat	4 – neither trust, nor distrust	6 – trust	3 – do not trust somewhat	5 – trust somewhat	3 – deteriorate somewhat	Yes	1 – strongly disagree	Married or live with a partner	Employed full-time	500 –999 euros	3	Vocational	Lithuanian	570.29
25	Woman	Rural area	4 – neither agree, nor disagree	1 – strongly disagree	1 – strongly disagree	1 – strongly disagree	5 – agree somewhat	No	No	3 – do not trust somewhat	4 – neither trust, nor distrust	4 – neither trust, nor distrust	6 – trust	6 – trust	3 – do not trust somewhat	4 – neither deteriorate, nor improve	No	1 – strongly disagree	Single or divorced	Unemployed	500 –999 euros	3	Higher	Lithuanian	407.99
51	Man	Rural area	4 – neither agree, nor disagree	1 – strongly disagree	7 - strongly agree	4 – neither agree, nor disagree	4 – neither agree, nor disagree	No	No	1 – do not trust at all	4 – neither trust, nor distrust	7 – trust completely	4 – neither trust, nor distrust	7 – trust completely	7 – trust completely	4 – neither deteriorate, nor improve	No	4 - neither agree, nor disagree	Single or divorced	Other	Prefer not to answer	1	Secondary	Lithuanian	3097.41
39	Woman	Rural area	7 - strongly agree	5 – agree somewhat	6 – agree	5 – agree somewhat	4 – neither agree, nor disagree	No	No	5 – trust somewhat	4 – neither trust, nor distrust	4 – neither trust, nor distrust	7 – trust completely	4 – neither trust, nor distrust	4 – neither trust, nor distrust	2 – deteriorate	Yes	1 – strongly disagree	Married or live with a partner	Employed full-time	Prefer not to answer	5	Higher	Lithuanian	450.96
41	Woman	City or town	6 – agree	4 – neither agree, nor disagree	4 – neither agree, nor disagree	1 – strongly disagree	4 – neither agree, nor disagree	No	Yes	2 – do not trust	5 – trust somewhat	5 – trust somewhat	7 – trust completely	5 – trust somewhat	2 – do not trust	2 – deteriorate	No	1 – strongly disagree	Married or live with a partner	Employed full-time	500 –999 euros	3	Vocational	Lithuanian	520.91
56	Woman	City or town	4 – neither agree, nor disagree	4 – neither agree, nor disagree	4 – neither agree, nor disagree	3 – disagree somawhat	6 – agree	Yes	Yes	4 – neither trust, nor distrust	1 – do not trust at all	1 – do not trust at all	6 – trust	5 – trust somewhat	2 – do not trust	2 – deteriorate	No	1 – strongly disagree	Married or live with a partner	Self-employed	1000 – 1999 euros	3	Higher	Lithuanian	824.97
26	Woman	Rural area	1 – strongly disagree	6 – agree	6 – agree	4 – neither agree, nor disagree	6 – agree	No	No	3 – do not trust somewhat	3 – do not trust somewhat	4 – neither trust, nor distrust	6 – trust	2 – do not trust	2 – do not trust	4 – neither deteriorate, nor improve	No	2 – disagree	Single or divorced	Employed full-time	500 –999 euros	3	Higher	Lithuanian	1197.1
40	Woman	Rural area	4 – neither agree, nor disagree	5 – agree somewhat	5 – agree somewhat	4 – neither agree, nor disagree	4 – neither agree, nor disagree	No	No	4 – neither trust, nor distrust	4 – neither trust, nor distrust	4 – neither trust, nor distrust	6 – trust	4 – neither trust, nor distrust	4 – neither trust, nor distrust	3 – deteriorate somewhat	Somewhat	1 – strongly disagree	Married or live with a partner	Employed part-time	500 –999 euros	4	Higher	Lithuanian	483
65	Woman	Rural area	7 - strongly agree	6 – agree	6 – agree	1 – strongly disagree	7 - strongly agree	No	No	5 – trust somewhat	6 – trust	6 – trust	6 – trust	6 – trust	6 – trust	2 – deteriorate	No	1 – strongly disagree	Married or live with a partner	Retired	500 –999 euros	2	Higher	Lithuanian	676.48
39	Woman	Rural area	7 - strongly agree	6 – agree	7 - strongly agree	2 – disagree	7 - strongly agree	Yes	No	2 – do not trust	5 – trust somewhat	6 – trust	7 – trust completely	6 – trust	7 – trust completely	3 – deteriorate somewhat	No	1 – strongly disagree	Married or live with a partner	Employed full-time	1000 – 1999 euros	4	Higher	Lithuanian	750.79
19	Woman	Rural area	7 - strongly agree	7 - strongly agree	7 - strongly agree	1 – strongly disagree	5 – agree somewhat	No	No	4 – neither trust, nor distrust	4 – neither trust, nor distrust	4 – neither trust, nor distrust	4 – neither trust, nor distrust	4 – neither trust, nor distrust	4 – neither trust, nor distrust	1 – deteriorate a lot	Somewhat	4 - neither agree, nor disagree	Single or divorced	Other	Prefer not to answer	3	Secondary	Lithuanian	419.7
62	Woman	City or town	7 - strongly agree	6 – agree	6 – agree	6 – agree	6 – agree	No	No	1 – do not trust at all	7 – trust completely	7 – trust completely	7 – trust completely	1 – do not trust at all	7 – trust completely	1 – deteriorate a lot	Yes	1 – strongly disagree	Married or live with a partner	Employed full-time	500 –999 euros	2	Higher	Lithuanian	430.2
60	Woman	Rural area	7 - strongly agree	7 - strongly agree	6 – agree	7 - strongly agree	7 - strongly agree	No	Yes	2 – do not trust	3 – do not trust somewhat	4 – neither trust, nor distrust	6 – trust	6 – trust	5 – trust somewhat	1 – deteriorate a lot	Yes	1 – strongly disagree	Married or live with a partner	Employed part-time	Prefer not to answer	2	Higher	Lithuanian	452.61
55	Woman	Rural area	4 – neither agree, nor disagree	4 – neither agree, nor disagree	5 – agree somewhat	4 – neither agree, nor disagree	3 – disagree somawhat	No	Yes	2 – do not trust	4 – neither trust, nor distrust	4 – neither trust, nor distrust	6 – trust	4 – neither trust, nor distrust	4 – neither trust, nor distrust	3 – deteriorate somewhat	Yes	4 - neither agree, nor disagree	Married or live with a partner	Employed full-time	500 –999 euros	3	Higher	Polish	1017.64
54	Woman	Rural area	7 - strongly agree	6 – agree	6 – agree	6 – agree	6 – agree	Yes	No	5 – trust somewhat	6 – trust	6 – trust	6 – trust	6 – trust	5 – trust somewhat	2 – deteriorate	No	1 – strongly disagree	Married or live with a partner	Employed full-time	500 –999 euros	4	Secondary	Lithuanian	645.59
34	Man	Rural area	7 - strongly agree	7 - strongly agree	7 - strongly agree	7 - strongly agree	7 - strongly agree	No	No	1 – do not trust at all	3 – do not trust somewhat	3 – do not trust somewhat	6 – trust	1 – do not trust at all	5 – trust somewhat	1 – deteriorate a lot	No	4 - neither agree, nor disagree	Married or live with a partner	Self-employed	0 – 499 euros	2	Higher	Lithuanian	735.57
33	Man	Rural area	4 – neither agree, nor disagree	7 - strongly agree	7 - strongly agree	5 – agree somewhat	7 - strongly agree	No	No	2 – do not trust	2 – do not trust	3 – do not trust somewhat	4 – neither trust, nor distrust	5 – trust somewhat	5 – trust somewhat	4 – neither deteriorate, nor improve	Yes	1 – strongly disagree	Married or live with a partner	Unemployed	500 –999 euros	3	Secondary	Lithuanian	445.21
63	Man	Rural area	7 - strongly agree	6 – agree	7 - strongly agree	3 – disagree somawhat	6 – agree	No	No	3 – do not trust somewhat	5 – trust somewhat	6 – trust	6 – trust	5 – trust somewhat	4 – neither trust, nor distrust	3 – deteriorate somewhat	No	2 – disagree	Married or live with a partner	Unemployed	1000 – 1999 euros	2	Vocational	Lithuanian	903.36
51	Man	City or town	6 – agree	5 – agree somewhat	5 – agree somewhat	4 – neither agree, nor disagree	4 – neither agree, nor disagree	No	No	4 – neither trust, nor distrust	3 – do not trust somewhat	3 – do not trust somewhat	4 – neither trust, nor distrust	2 – do not trust	1 – do not trust at all	2 – deteriorate	No	2 – disagree	Married or live with a partner	Unemployed	500 –999 euros	2	Secondary	Lithuanian	479.94
51	Man	Rural area	6 – agree	5 – agree somewhat	5 – agree somewhat	4 – neither agree, nor disagree	5 – agree somewhat	No	No	3 – do not trust somewhat	3 – do not trust somewhat	3 – do not trust somewhat	4 – neither trust, nor distrust	4 – neither trust, nor distrust	3 – do not trust somewhat	3 – deteriorate somewhat	No	4 - neither agree, nor disagree	Married or live with a partner	Employed full-time	500 –999 euros	5	Higher	Lithuanian	383.82
72	Man	Rural area	6 – agree	4 – neither agree, nor disagree	5 – agree somewhat	3 – disagree somawhat	6 – agree	No	No	4 – neither trust, nor distrust	5 – trust somewhat	5 – trust somewhat	6 – trust	6 – trust	5 – trust somewhat	3 – deteriorate somewhat	Somewhat	3 – disagree somawhat	Married or live with a partner	Retired	500 –999 euros	2	Secondary	Lithuanian	959.05
46	Man	City or town	1 – strongly disagree	1 – strongly disagree	1 – strongly disagree	1 – strongly disagree	1 – strongly disagree	Yes	Yes	1 – do not trust at all	1 – do not trust at all	1 – do not trust at all	1 – do not trust at all	1 – do not trust at all	1 – do not trust at all	1 – deteriorate a lot	No	1 – strongly disagree	Married or live with a partner	Employed full-time	Prefer not to answer	3	Higher	Lithuanian	212.37
45	Woman	Rural area	6 – agree	4 – neither agree, nor disagree	4 – neither agree, nor disagree	4 – neither agree, nor disagree	4 – neither agree, nor disagree	No	No	4 – neither trust, nor distrust	5 – trust somewhat	5 – trust somewhat	5 – trust somewhat	5 – trust somewhat	5 – trust somewhat	4 – neither deteriorate, nor improve	Yes	2 – disagree	Married or live with a partner	Employed full-time	1000 – 1999 euros	4	Higher	Polish	360.73
58	Woman	Rural area	5 – agree somewhat	6 – agree	3 – disagree somawhat	4 – neither agree, nor disagree	7 - strongly agree	No	No	4 – neither trust, nor distrust	6 – trust	6 – trust	6 – trust	2 – do not trust	3 – do not trust somewhat	3 – deteriorate somewhat	Somewhat	4 - neither agree, nor disagree	Married or live with a partner	Employed full-time	1000 – 1999 euros	2	Higher	Lithuanian	1116.34
54	Man	Rural area	7 - strongly agree	6 – agree	6 – agree	6 – agree	6 – agree	No	No	2 – do not trust	2 – do not trust	3 – do not trust somewhat	7 – trust completely	2 – do not trust	2 – do not trust	1 – deteriorate a lot	No	1 – strongly disagree	Married or live with a partner	Employed part-time	1000 – 1999 euros	4	Higher	Lithuanian	635.96
42	Woman	Rural area	6 – agree	6 – agree	6 – agree	5 – agree somewhat	4 – neither agree, nor disagree	No	No	6 – trust	6 – trust	6 – trust	6 – trust	5 – trust somewhat	5 – trust somewhat	2 – deteriorate	Yes	1 – strongly disagree	Married or live with a partner	Employed part-time	0 – 499 euros	6	Higher	Lithuanian	365.72
27	Woman	Rural area	7 - strongly agree	4 – neither agree, nor disagree	3 – disagree somawhat	3 – disagree somawhat	4 – neither agree, nor disagree	Yes	No	1 – do not trust at all	3 – do not trust somewhat	3 – do not trust somewhat	6 – trust	5 – trust somewhat	6 – trust	1 – deteriorate a lot	Somewhat	1 – strongly disagree	Married or live with a partner	Other	1000 – 1999 euros	2	Higher	Lithuanian	867.86
42	Woman	City or town	4 – neither agree, nor disagree	7 - strongly agree	7 - strongly agree	5 – agree somewhat	3 – disagree somawhat	No	No	1 – do not trust at all	6 – trust	6 – trust	7 – trust completely	6 – trust	5 – trust somewhat	3 – deteriorate somewhat	Yes	1 – strongly disagree	Married or live with a partner	Other	Prefer not to answer	4	Higher	Lithuanian	435.47
64	Woman	City or town	7 - strongly agree	7 - strongly agree	7 - strongly agree	3 – disagree somawhat	7 - strongly agree	No	No	6 – trust	5 – trust somewhat	7 – trust completely	7 – trust completely	5 – trust somewhat	3 – do not trust somewhat	3 – deteriorate somewhat	Somewhat	1 – strongly disagree	Married or live with a partner	Employed full-time	1000 – 1999 euros	2	Higher	Lithuanian	493.55
63	Man	Rural area	3 – disagree somawhat	5 – agree somewhat	5 – agree somewhat	1 – strongly disagree	7 - strongly agree	No	No	6 – trust	2 – do not trust	4 – neither trust, nor distrust	4 – neither trust, nor distrust	1 – do not trust at all	1 – do not trust at all	1 – deteriorate a lot	Somewhat	1 – strongly disagree	Married or live with a partner	Retired	0 – 499 euros	2	Vocational	Lithuanian	430.16
47	Man	Rural area	7 - strongly agree	6 – agree	2 – disagree	2 – disagree	7 - strongly agree	No	No	1 – do not trust at all	1 – do not trust at all	3 – do not trust somewhat	6 – trust	3 – do not trust somewhat	1 – do not trust at all	4 – neither deteriorate, nor improve	No	1 – strongly disagree	Single or divorced	Unemployed	500 –999 euros	3	Vocational	Lithuanian	408.24
65	Woman	Rural area	4 – neither agree, nor disagree	4 – neither agree, nor disagree	4 – neither agree, nor disagree	1 – strongly disagree	7 - strongly agree	No	No	4 – neither trust, nor distrust	1 – do not trust at all	1 – do not trust at all	2 – do not trust	1 – do not trust at all	1 – do not trust at all	1 – deteriorate a lot	No	1 – strongly disagree	Married or live with a partner	Retired	0 – 499 euros	2	Higher	Lithuanian	229.02
41	Woman	Rural area	1 – strongly disagree	7 - strongly agree	7 - strongly agree	1 – strongly disagree	7 - strongly agree	No	No	1 – do not trust at all	4 – neither trust, nor distrust	4 – neither trust, nor distrust	4 – neither trust, nor distrust	4 – neither trust, nor distrust	6 – trust	1 – deteriorate a lot	No	4 - neither agree, nor disagree	Single or divorced	Unemployed	500 –999 euros	1	Secondary	Lithuanian	631.1
79	Man	City or town	7 - strongly agree	4 – neither agree, nor disagree	5 – agree somewhat	3 – disagree somawhat	6 – agree	No	No	5 – trust somewhat	6 – trust	7 – trust completely	7 – trust completely	6 – trust	6 – trust	4 – neither deteriorate, nor improve	No	1 – strongly disagree	Married or live with a partner	Retired	1000 – 1999 euros	2	Higher	Lithuanian	527.5
47	Man	Rural area	6 – agree	4 – neither agree, nor disagree	4 – neither agree, nor disagree	4 – neither agree, nor disagree	7 - strongly agree	No	Yes	4 – neither trust, nor distrust	5 – trust somewhat	6 – trust	6 – trust	5 – trust somewhat	3 – do not trust somewhat	3 – deteriorate somewhat	No	1 – strongly disagree	Married or live with a partner	Employed full-time	1000 – 1999 euros	3	Secondary	Lithuanian	732.9
28	Man	Rural area	5 – agree somewhat	6 – agree	6 – agree	4 – neither agree, nor disagree	4 – neither agree, nor disagree	No	Yes	5 – trust somewhat	3 – do not trust somewhat	4 – neither trust, nor distrust	5 – trust somewhat	4 – neither trust, nor distrust	4 – neither trust, nor distrust	4 – neither deteriorate, nor improve	Yes	4 - neither agree, nor disagree	Single or divorced	Student	2000 – 2999 euros	1	Higher	Lithuanian	173.46
46	Woman	Rural area	7 - strongly agree	7 - strongly agree	7 - strongly agree	3 – disagree somawhat	7 - strongly agree	No	No	4 – neither trust, nor distrust	7 – trust completely	7 – trust completely	7 – trust completely	7 – trust completely	6 – trust	5 – improve somewhat	Yes	4 - neither agree, nor disagree	Married or live with a partner	Employed full-time	1000 – 1999 euros	2	Higher	Lithuanian	1902.12
55	Woman	City or town	5 – agree somewhat	6 – agree	6 – agree	3 – disagree somawhat	4 – neither agree, nor disagree	No	No	4 – neither trust, nor distrust	3 – do not trust somewhat	2 – do not trust	4 – neither trust, nor distrust	4 – neither trust, nor distrust	1 – do not trust at all	4 – neither deteriorate, nor improve	No	1 – strongly disagree	Married or live with a partner	Employed full-time	Prefer not to answer	4	Vocational	Lithuanian	558.83
64	Man	Rural area	7 - strongly agree	4 – neither agree, nor disagree	4 – neither agree, nor disagree	1 – strongly disagree	7 - strongly agree	No	No	1 – do not trust at all	4 – neither trust, nor distrust	4 – neither trust, nor distrust	7 – trust completely	4 – neither trust, nor distrust	6 – trust	1 – deteriorate a lot	No	1 – strongly disagree	Married or live with a partner	Retired	0 – 499 euros	2	Vocational	Lithuanian	550.79
47	Man	Rural area	4 – neither agree, nor disagree	5 – agree somewhat	5 – agree somewhat	6 – agree	2 – disagree	Yes	Yes	4 – neither trust, nor distrust	2 – do not trust	5 – trust somewhat	3 – do not trust somewhat	5 – trust somewhat	1 – do not trust at all	2 – deteriorate	Yes	4 - neither agree, nor disagree	Married or live with a partner	Other	500 –999 euros	4	Higher	Russian	899.04
60	Man	Rural area	7 - strongly agree	6 – agree	6 – agree	6 – agree	6 – agree	Yes	No	4 – neither trust, nor distrust	5 – trust somewhat	6 – trust	6 – trust	4 – neither trust, nor distrust	4 – neither trust, nor distrust	3 – deteriorate somewhat	No	1 – strongly disagree	Married or live with a partner	Employed full-time	1000 – 1999 euros	2	Higher	Lithuanian	344.36
60	Woman	Rural area	7 - strongly agree	4 – neither agree, nor disagree	4 – neither agree, nor disagree	3 – disagree somawhat	7 - strongly agree	No	No	2 – do not trust	5 – trust somewhat	6 – trust	5 – trust somewhat	6 – trust	5 – trust somewhat	2 – deteriorate	No	1 – strongly disagree	Married or live with a partner	Employed full-time	1000 – 1999 euros	2	Higher	Lithuanian	471.92
70	Woman	City or town	5 – agree somewhat	6 – agree	5 – agree somewhat	4 – neither agree, nor disagree	1 – strongly disagree	No	No	4 – neither trust, nor distrust	4 – neither trust, nor distrust	4 – neither trust, nor distrust	6 – trust	5 – trust somewhat	4 – neither trust, nor distrust	3 – deteriorate somewhat	Yes	1 – strongly disagree	Married or live with a partner	Retired	500 –999 euros	2	Secondary	Lithuanian	371.65
47	Man	Rural area	6 – agree	5 – agree somewhat	5 – agree somewhat	4 – neither agree, nor disagree	5 – agree somewhat	Yes	Yes	5 – trust somewhat	6 – trust	6 – trust	7 – trust completely	5 – trust somewhat	6 – trust	3 – deteriorate somewhat	No	2 – disagree	Married or live with a partner	Employed full-time	1000 – 1999 euros	4	Vocational	Lithuanian	908.1
66	Woman	Rural area	1 – strongly disagree	4 – neither agree, nor disagree	4 – neither agree, nor disagree	4 – neither agree, nor disagree	7 - strongly agree	No	No	2 – do not trust	1 – do not trust at all	2 – do not trust	4 – neither trust, nor distrust	4 – neither trust, nor distrust	1 – do not trust at all	4 – neither deteriorate, nor improve	Somewhat	4 - neither agree, nor disagree	Married or live with a partner	Retired	Prefer not to answer	2	Vocational	Lithuanian	949.33
40	Man	Rural area	1 – strongly disagree	6 – agree	6 – agree	5 – agree somewhat	4 – neither agree, nor disagree	No	No	4 – neither trust, nor distrust	1 – do not trust at all	3 – do not trust somewhat	2 – do not trust	2 – do not trust	1 – do not trust at all	4 – neither deteriorate, nor improve	Yes	4 - neither agree, nor disagree	Married or live with a partner	Other	1000 – 1999 euros	6	Vocational	Lithuanian	395.48
65	Woman	Rural area	4 – neither agree, nor disagree	6 – agree	6 – agree	2 – disagree	6 – agree	No	No	3 – do not trust somewhat	6 – trust	6 – trust	6 – trust	4 – neither trust, nor distrust	4 – neither trust, nor distrust	2 – deteriorate	No	4 - neither agree, nor disagree	Married or live with a partner	Retired	Prefer not to answer	2	Higher	Lithuanian	596.14
47	Woman	City or town	2 – disagree	7 - strongly agree	7 - strongly agree	5 – agree somewhat	4 – neither agree, nor disagree	No	No	7 – trust completely	3 – do not trust somewhat	6 – trust	6 – trust	3 – do not trust somewhat	1 – do not trust at all	4 – neither deteriorate, nor improve	Yes	1 – strongly disagree	Married or live with a partner	Employed full-time	1000 – 1999 euros	3	Higher	Lithuanian	1248.94
72	Man	Rural area	6 – agree	6 – agree	3 – disagree somawhat	4 – neither agree, nor disagree	5 – agree somewhat	No	No	5 – trust somewhat	5 – trust somewhat	6 – trust	6 – trust	3 – do not trust somewhat	2 – do not trust	4 – neither deteriorate, nor improve	Somewhat	3 – disagree somawhat	Married or live with a partner	Retired	500 –999 euros	2	Higher	Lithuanian	713.15
61	Man	Rural area	6 – agree	5 – agree somewhat	5 – agree somewhat	4 – neither agree, nor disagree	6 – agree	No	Yes	5 – trust somewhat	4 – neither trust, nor distrust	5 – trust somewhat	5 – trust somewhat	3 – do not trust somewhat	2 – do not trust	3 – deteriorate somewhat	Somewhat	2 – disagree	Married or live with a partner	Self-employed	Prefer not to answer	2	Secondary	Lithuanian	486.85
26	Woman	City or town	4 – neither agree, nor disagree	5 – agree somewhat	5 – agree somewhat	4 – neither agree, nor disagree	4 – neither agree, nor disagree	No	No	4 – neither trust, nor distrust	4 – neither trust, nor distrust	6 – trust	6 – trust	6 – trust	2 – do not trust	4 – neither deteriorate, nor improve	No	1 – strongly disagree	Married or live with a partner	Employed full-time	1000 – 1999 euros	2	Higher	Lithuanian	293.79
41	Man	Rural area	7 - strongly agree	7 - strongly agree	7 - strongly agree	4 – neither agree, nor disagree	4 – neither agree, nor disagree	No	No	4 – neither trust, nor distrust	4 – neither trust, nor distrust	4 – neither trust, nor distrust	6 – trust	6 – trust	4 – neither trust, nor distrust	3 – deteriorate somewhat	No	1 – strongly disagree	Married or live with a partner	Employed full-time	2000 – 2999 euros	5	Higher	Lithuanian	625.34
75	Woman	Rural area	6 – agree	6 – agree	6 – agree	5 – agree somewhat	6 – agree	Yes	Yes	4 – neither trust, nor distrust	4 – neither trust, nor distrust	4 – neither trust, nor distrust	5 – trust somewhat	5 – trust somewhat	5 – trust somewhat	4 – neither deteriorate, nor improve	No	1 – strongly disagree	Single or divorced	Retired	0 – 499 euros	1	Higher	Lithuanian	732.56
77	Man	Rural area	7 - strongly agree	6 – agree	4 – neither agree, nor disagree	6 – agree	6 – agree	No	No	4 – neither trust, nor distrust	5 – trust somewhat	6 – trust	7 – trust completely	6 – trust	5 – trust somewhat	4 – neither deteriorate, nor improve	No	1 – strongly disagree	Married or live with a partner	Retired	500 –999 euros	2	Secondary	Lithuanian	1762.46
24	Woman	City or town	2 – disagree	6 – agree	3 – disagree somawhat	5 – agree somewhat	5 – agree somewhat	Yes	Yes	5 – trust somewhat	3 – do not trust somewhat	2 – do not trust	4 – neither trust, nor distrust	4 – neither trust, nor distrust	2 – do not trust	2 – deteriorate	No	4 - neither agree, nor disagree	Married or live with a partner	Employed full-time	1000 – 1999 euros	3	Higher	Russian	467.6
47	Woman	City or town	7 - strongly agree	5 – agree somewhat	5 – agree somewhat	2 – disagree	7 - strongly agree	No	No	3 – do not trust somewhat	5 – trust somewhat	6 – trust	7 – trust completely	6 – trust	6 – trust	4 – neither deteriorate, nor improve	Somewhat	1 – strongly disagree	Married or live with a partner	Employed full-time	2000 – 2999 euros	4	Higher	Lithuanian	1011.39
63	Woman	Rural area	7 - strongly agree	5 – agree somewhat	6 – agree	2 – disagree	5 – agree somewhat	No	No	4 – neither trust, nor distrust	5 – trust somewhat	6 – trust	7 – trust completely	5 – trust somewhat	5 – trust somewhat	4 – neither deteriorate, nor improve	Somewhat	1 – strongly disagree	Married or live with a partner	Employed part-time	500 –999 euros	2	Higher	Lithuanian	329.49
63	Man	City or town	7 - strongly agree	5 – agree somewhat	5 – agree somewhat	2 – disagree	7 - strongly agree	No	No	4 – neither trust, nor distrust	4 – neither trust, nor distrust	6 – trust	5 – trust somewhat	2 – do not trust	2 – do not trust	3 – deteriorate somewhat	Yes	1 – strongly disagree	Married or live with a partner	Employed full-time	1000 – 1999 euros	2	Higher	Lithuanian	1493.14
40	Woman	Rural area	7 - strongly agree	6 – agree	6 – agree	5 – agree somewhat	5 – agree somewhat	No	No	2 – do not trust	4 – neither trust, nor distrust	4 – neither trust, nor distrust	4 – neither trust, nor distrust	4 – neither trust, nor distrust	5 – trust somewhat	4 – neither deteriorate, nor improve	Yes	2 – disagree	Married or live with a partner	Employed full-time	Prefer not to answer	4	Higher	Lithuanian	1292.83
50	Woman	Rural area	1 – strongly disagree	7 - strongly agree	7 - strongly agree	2 – disagree	6 – agree	No	No	3 – do not trust somewhat	2 – do not trust	1 – do not trust at all	1 – do not trust at all	2 – do not trust	2 – do not trust	2 – deteriorate	No	2 – disagree	Married or live with a partner	Unemployed	Prefer not to answer	3	Vocational	Polish	1224
33	Man	Rural area	7 - strongly agree	6 – agree	4 – neither agree, nor disagree	2 – disagree	6 – agree	No	No	1 – do not trust at all	1 – do not trust at all	1 – do not trust at all	6 – trust	5 – trust somewhat	3 – do not trust somewhat	4 – neither deteriorate, nor improve	Yes	1 – strongly disagree	Single or divorced	Employed full-time	1000 – 1999 euros	1	Higher	Lithuanian	510.19
34	Man	Rural area	6 – agree	6 – agree	6 – agree	2 – disagree	5 – agree somewhat	No	No	1 – do not trust at all	3 – do not trust somewhat	4 – neither trust, nor distrust	6 – trust	4 – neither trust, nor distrust	1 – do not trust at all	3 – deteriorate somewhat	Yes	2 – disagree	Married or live with a partner	Unemployed	Prefer not to answer	5	Vocational	Lithuanian	399.39
54	Woman	Rural area	4 – neither agree, nor disagree	7 - strongly agree	7 - strongly agree	1 – strongly disagree	4 – neither agree, nor disagree	No	No	2 – do not trust	4 – neither trust, nor distrust	4 – neither trust, nor distrust	5 – trust somewhat	4 – neither trust, nor distrust	2 – do not trust	1 – deteriorate a lot	No	2 – disagree	Single or divorced	Other	0 – 499 euros	2	Higher	Lithuanian	735.08
63	Man	City or town	6 – agree	5 – agree somewhat	6 – agree	6 – agree	6 – agree	No	No	3 – do not trust somewhat	1 – do not trust at all	3 – do not trust somewhat	7 – trust completely	3 – do not trust somewhat	1 – do not trust at all	2 – deteriorate	Yes	1 – strongly disagree	Single or divorced	Employed full-time	1000 – 1999 euros	1	Higher	Lithuanian	611.69
79	Woman	Rural area	7 - strongly agree	4 – neither agree, nor disagree	4 – neither agree, nor disagree	2 – disagree	7 - strongly agree	No	No	5 – trust somewhat	6 – trust	6 – trust	6 – trust	5 – trust somewhat	5 – trust somewhat	3 – deteriorate somewhat	No	2 – disagree	Single or divorced	Retired	500 –999 euros	1	Higher	Lithuanian	870.81
59	Woman	Rural area	1 – strongly disagree	6 – agree	7 - strongly agree	3 – disagree somawhat	1 – strongly disagree	No	No	4 – neither trust, nor distrust	1 – do not trust at all	1 – do not trust at all	3 – do not trust somewhat	1 – do not trust at all	1 – do not trust at all	4 – neither deteriorate, nor improve	No	7 – strongly agree	Married or live with a partner	Employed full-time	500 –999 euros	3	Higher	Lithuanian	8762.37
52	Man	Rural area	3 – disagree somawhat	4 – neither agree, nor disagree	4 – neither agree, nor disagree	3 – disagree somawhat	6 – agree	No	No	2 – do not trust	1 – do not trust at all	1 – do not trust at all	3 – do not trust somewhat	1 – do not trust at all	1 – do not trust at all	2 – deteriorate	No	4 - neither agree, nor disagree	Married or live with a partner	Employed full-time	2000 – 2999 euros	4	Higher	Lithuanian	675.72
58	Woman	Rural area	2 – disagree	2 – disagree	4 – neither agree, nor disagree	1 – strongly disagree	4 – neither agree, nor disagree	No	No	4 – neither trust, nor distrust	2 – do not trust	2 – do not trust	5 – trust somewhat	3 – do not trust somewhat	4 – neither trust, nor distrust	1 – deteriorate a lot	No	1 – strongly disagree	Married or live with a partner	Retired	0 – 499 euros	2	Higher	Russian	615.56
29	Man	City or town	7 - strongly agree	6 – agree	4 – neither agree, nor disagree	7 - strongly agree	1 – strongly disagree	No	No	4 – neither trust, nor distrust	3 – do not trust somewhat	4 – neither trust, nor distrust	4 – neither trust, nor distrust	4 – neither trust, nor distrust	4 – neither trust, nor distrust	2 – deteriorate	No	2 – disagree	Married or live with a partner	Employed full-time	1000 – 1999 euros	2	Higher	Lithuanian	266.26
23	Woman	Rural area	7 - strongly agree	4 – neither agree, nor disagree	4 – neither agree, nor disagree	4 – neither agree, nor disagree	3 – disagree somawhat	No	No	1 – do not trust at all	4 – neither trust, nor distrust	4 – neither trust, nor distrust	6 – trust	4 – neither trust, nor distrust	2 – do not trust	3 – deteriorate somewhat	No	1 – strongly disagree	Married or live with a partner	Employed full-time	500 –999 euros	3	Higher	Lithuanian	967.55
61	Woman	City or town	5 – agree somewhat	6 – agree	5 – agree somewhat	4 – neither agree, nor disagree	5 – agree somewhat	No	No	4 – neither trust, nor distrust	5 – trust somewhat	3 – do not trust somewhat	6 – trust	4 – neither trust, nor distrust	3 – do not trust somewhat	4 – neither deteriorate, nor improve	Somewhat	1 – strongly disagree	Married or live with a partner	Employed full-time	1000 – 1999 euros	2	Higher	Lithuanian	349.7
78	Woman	Rural area	7 - strongly agree	3 – disagree somawhat	1 – strongly disagree	2 – disagree	7 - strongly agree	No	No	5 – trust somewhat	5 – trust somewhat	4 – neither trust, nor distrust	7 – trust completely	6 – trust	5 – trust somewhat	4 – neither deteriorate, nor improve	No	1 – strongly disagree	Married or live with a partner	Retired	500 –999 euros	2	Higher	Lithuanian	577.39
25	Man	Rural area	7 - strongly agree	6 – agree	5 – agree somewhat	4 – neither agree, nor disagree	4 – neither agree, nor disagree	No	No	7 – trust completely	7 – trust completely	7 – trust completely	7 – trust completely	7 – trust completely	5 – trust somewhat	4 – neither deteriorate, nor improve	No	1 – strongly disagree	Single or divorced	Student	0 – 499 euros	2	Higher	Lithuanian	321.12
71	Woman	Rural area	7 - strongly agree	4 – neither agree, nor disagree	4 – neither agree, nor disagree	3 – disagree somawhat	6 – agree	No	No	2 – do not trust	5 – trust somewhat	5 – trust somewhat	6 – trust	6 – trust	4 – neither trust, nor distrust	3 – deteriorate somewhat	Somewhat	2 – disagree	Married or live with a partner	Retired	Prefer not to answer	3	Higher	Lithuanian	894.4
51	Man	Rural area	7 - strongly agree	2 – disagree	2 – disagree	2 – disagree	7 - strongly agree	No	No	3 – do not trust somewhat	3 – do not trust somewhat	3 – do not trust somewhat	4 – neither trust, nor distrust	4 – neither trust, nor distrust	1 – do not trust at all	2 – deteriorate	No	7 – strongly agree	Married or live with a partner	Employed full-time	1000 – 1999 euros	3	Higher	Polish	424.52
24	Man	Rural area	1 – strongly disagree	7 - strongly agree	7 - strongly agree	2 – disagree	5 – agree somewhat	No	No	2 – do not trust	1 – do not trust at all	5 – trust somewhat	5 – trust somewhat	4 – neither trust, nor distrust	5 – trust somewhat	1 – deteriorate a lot	No	4 - neither agree, nor disagree	Single or divorced	Student	500 –999 euros	4	Higher	Lithuanian	3018.83
51	Woman	Rural area	7 - strongly agree	6 – agree	2 – disagree	2 – disagree	6 – agree	No	No	2 – do not trust	1 – do not trust at all	4 – neither trust, nor distrust	7 – trust completely	4 – neither trust, nor distrust	3 – do not trust somewhat	1 – deteriorate a lot	No	1 – strongly disagree	Married or live with a partner	Employed full-time	500 –999 euros	2	Vocational	Lithuanian	573.77
49	Woman	Rural area	7 - strongly agree	7 - strongly agree	7 - strongly agree	1 – strongly disagree	7 - strongly agree	No	No	1 – do not trust at all	7 – trust completely	7 – trust completely	7 – trust completely	6 – trust	6 – trust	1 – deteriorate a lot	No	1 – strongly disagree	Married or live with a partner	Employed full-time	1000 – 1999 euros	3	Secondary	Lithuanian	593.32
50	Man	City or town	7 - strongly agree	6 – agree	6 – agree	2 – disagree	6 – agree	No	No	2 – do not trust	6 – trust	5 – trust somewhat	7 – trust completely	5 – trust somewhat	6 – trust	2 – deteriorate	Yes	1 – strongly disagree	Single or divorced	Employed full-time	1000 – 1999 euros	2	Higher	Lithuanian	526.16
59	Man	Rural area	7 - strongly agree	5 – agree somewhat	6 – agree	4 – neither agree, nor disagree	6 – agree	No	No	6 – trust	6 – trust	6 – trust	6 – trust	4 – neither trust, nor distrust	4 – neither trust, nor distrust	3 – deteriorate somewhat	Yes	1 – strongly disagree	Married or live with a partner	Employed full-time	2000 – 2999 euros	2	Higher	Lithuanian	385.08
64	Woman	Rural area	7 - strongly agree	4 – neither agree, nor disagree	4 – neither agree, nor disagree	3 – disagree somawhat	7 - strongly agree	No	No	5 – trust somewhat	6 – trust	6 – trust	6 – trust	6 – trust	3 – do not trust somewhat	3 – deteriorate somewhat	Yes	1 – strongly disagree	Married or live with a partner	Retired	0 – 499 euros	2	Higher	Lithuanian	534.16
19	Woman	City or town	7 - strongly agree	3 – disagree somawhat	3 – disagree somawhat	4 – neither agree, nor disagree	4 – neither agree, nor disagree	No	No	5 – trust somewhat	5 – trust somewhat	6 – trust	7 – trust completely	5 – trust somewhat	1 – do not trust at all	1 – deteriorate a lot	Somewhat	1 – strongly disagree	Single or divorced	Student	0 – 499 euros	4	Higher	Lithuanian	323.52
33	Woman	Rural area	4 – neither agree, nor disagree	7 - strongly agree	6 – agree	5 – agree somewhat	5 – agree somewhat	No	No	3 – do not trust somewhat	3 – do not trust somewhat	4 – neither trust, nor distrust	6 – trust	4 – neither trust, nor distrust	4 – neither trust, nor distrust	2 – deteriorate	Somewhat	1 – strongly disagree	Married or live with a partner	Student	Prefer not to answer	4	Higher	Lithuanian	346.34
34	Woman	City or town	7 - strongly agree	4 – neither agree, nor disagree	5 – agree somewhat	4 – neither agree, nor disagree	7 - strongly agree	No	Yes	3 – do not trust somewhat	5 – trust somewhat	5 – trust somewhat	5 – trust somewhat	6 – trust	3 – do not trust somewhat	1 – deteriorate a lot	No	1 – strongly disagree	Married or live with a partner	Unemployed	Prefer not to answer	5	Vocational	Lithuanian	395.74
22	Man	City or town	7 - strongly agree	6 – agree	7 - strongly agree	4 – neither agree, nor disagree	6 – agree	No	No	4 – neither trust, nor distrust	6 – trust	6 – trust	7 – trust completely	6 – trust	6 – trust	3 – deteriorate somewhat	Yes	1 – strongly disagree	Married or live with a partner	Employed part-time	1000 – 1999 euros	3	Secondary	Lithuanian	398.34
26	Woman	Rural area	2 – disagree	6 – agree	6 – agree	2 – disagree	6 – agree	No	Yes	2 – do not trust	2 – do not trust	5 – trust somewhat	5 – trust somewhat	4 – neither trust, nor distrust	4 – neither trust, nor distrust	1 – deteriorate a lot	Yes	2 – disagree	Married or live with a partner	Unemployed	500 –999 euros	5	Higher	Lithuanian	348.88
29	Man	Rural area	5 – agree somewhat	5 – agree somewhat	5 – agree somewhat	3 – disagree somawhat	1 – strongly disagree	Yes	Yes	5 – trust somewhat	6 – trust	6 – trust	7 – trust completely	4 – neither trust, nor distrust	6 – trust	4 – neither deteriorate, nor improve	Yes	1 – strongly disagree	Single or divorced	Employed full-time	More than 3000 euros	4	Higher	Lithuanian	603.68
24	Woman	Rural area	7 - strongly agree	6 – agree	6 – agree	2 – disagree	6 – agree	No	No	2 – do not trust	4 – neither trust, nor distrust	6 – trust	7 – trust completely	4 – neither trust, nor distrust	4 – neither trust, nor distrust	3 – deteriorate somewhat	No	1 – strongly disagree	Married or live with a partner	Employed full-time	2000 – 2999 euros	2	Higher	Lithuanian	344.2
61	Woman	Rural area	5 – agree somewhat	6 – agree	6 – agree	4 – neither agree, nor disagree	7 - strongly agree	No	No	2 – do not trust	6 – trust	6 – trust	6 – trust	6 – trust	6 – trust	4 – neither deteriorate, nor improve	Somewhat	4 - neither agree, nor disagree	Married or live with a partner	Unemployed	500 –999 euros	2	Vocational	Lithuanian	757.25
26	Man	Rural area	1 – strongly disagree	5 – agree somewhat	5 – agree somewhat	1 – strongly disagree	6 – agree	No	No	4 – neither trust, nor distrust	4 – neither trust, nor distrust	4 – neither trust, nor distrust	4 – neither trust, nor distrust	4 – neither trust, nor distrust	4 – neither trust, nor distrust	3 – deteriorate somewhat	No	1 – strongly disagree	Single or divorced	Employed full-time	500 –999 euros	3	Vocational	Lithuanian	378.62
67	Man	Rural area	7 - strongly agree	5 – agree somewhat	5 – agree somewhat	4 – neither agree, nor disagree	4 – neither agree, nor disagree	No	No	4 – neither trust, nor distrust	4 – neither trust, nor distrust	5 – trust somewhat	6 – trust	5 – trust somewhat	4 – neither trust, nor distrust	3 – deteriorate somewhat	No	2 – disagree	Married or live with a partner	Retired	0 – 499 euros	2	Secondary	Lithuanian	569.85
52	Woman	Rural area	7 - strongly agree	4 – neither agree, nor disagree	4 – neither agree, nor disagree	2 – disagree	5 – agree somewhat	No	No	3 – do not trust somewhat	4 – neither trust, nor distrust	6 – trust	6 – trust	6 – trust	4 – neither trust, nor distrust	1 – deteriorate a lot	Yes	2 – disagree	Married or live with a partner	Employed full-time	500 –999 euros	3	Higher	Lithuanian	666.81
68	Man	Rural area	7 - strongly agree	5 – agree somewhat	4 – neither agree, nor disagree	2 – disagree	6 – agree	No	No	2 – do not trust	5 – trust somewhat	6 – trust	7 – trust completely	5 – trust somewhat	6 – trust	2 – deteriorate	Yes	1 – strongly disagree	Married or live with a partner	Retired	1000 – 1999 euros	2	Higher	Lithuanian	418.24
26	Woman	City or town	7 - strongly agree	3 – disagree somawhat	2 – disagree	3 – disagree somawhat	7 - strongly agree	No	No	5 – trust somewhat	6 – trust	4 – neither trust, nor distrust	6 – trust	5 – trust somewhat	6 – trust	2 – deteriorate	Yes	1 – strongly disagree	Married or live with a partner	Unemployed	500 –999 euros	4	Higher	Lithuanian	282.18
69	Man	Rural area	7 - strongly agree	2 – disagree	5 – agree somewhat	2 – disagree	6 – agree	No	No	2 – do not trust	7 – trust completely	7 – trust completely	7 – trust completely	7 – trust completely	3 – do not trust somewhat	3 – deteriorate somewhat	No	1 – strongly disagree	Married or live with a partner	Retired	1000 – 1999 euros	2	Higher	Lithuanian	704.66
77	Woman	Rural area	7 - strongly agree	6 – agree	5 – agree somewhat	4 – neither agree, nor disagree	7 - strongly agree	No	No	4 – neither trust, nor distrust	3 – do not trust somewhat	3 – do not trust somewhat	5 – trust somewhat	3 – do not trust somewhat	2 – do not trust	4 – neither deteriorate, nor improve	Yes	5 – agree somewhat	Married or live with a partner	Retired	500 –999 euros	3	Higher	Lithuanian	1376.31
77	Woman	City or town	6 – agree	6 – agree	6 – agree	6 – agree	7 - strongly agree	No	Yes	5 – trust somewhat	2 – do not trust	5 – trust somewhat	5 – trust somewhat	2 – do not trust	1 – do not trust at all	2 – deteriorate	Yes	4 - neither agree, nor disagree	Single or divorced	Retired	0 – 499 euros	1	Vocational	Lithuanian	575.13
51	Man	City or town	7 - strongly agree	4 – neither agree, nor disagree	4 – neither agree, nor disagree	4 – neither agree, nor disagree	6 – agree	No	No	4 – neither trust, nor distrust	5 – trust somewhat	5 – trust somewhat	6 – trust	5 – trust somewhat	5 – trust somewhat	4 – neither deteriorate, nor improve	No	1 – strongly disagree	Single or divorced	Employed full-time	Prefer not to answer	1	Higher	Lithuanian	699.87
35	Man	Rural area	7 - strongly agree	6 – agree	6 – agree	6 – agree	4 – neither agree, nor disagree	No	No	5 – trust somewhat	5 – trust somewhat	6 – trust	6 – trust	5 – trust somewhat	6 – trust	2 – deteriorate	No	2 – disagree	Single or divorced	Employed full-time	500 –999 euros	1	Vocational	Lithuanian	598.04
50	Woman	City or town	4 – neither agree, nor disagree	5 – agree somewhat	6 – agree	1 – strongly disagree	5 – agree somewhat	No	Yes	5 – trust somewhat	5 – trust somewhat	5 – trust somewhat	6 – trust	5 – trust somewhat	6 – trust	1 – deteriorate a lot	Yes	4 - neither agree, nor disagree	Married or live with a partner	Employed part-time	500 –999 euros	2	Higher	Lithuanian	363.24
26	Woman	City or town	6 – agree	6 – agree	6 – agree	3 – disagree somawhat	5 – agree somewhat	No	No	4 – neither trust, nor distrust	5 – trust somewhat	6 – trust	7 – trust completely	6 – trust	4 – neither trust, nor distrust	4 – neither deteriorate, nor improve	Yes	1 – strongly disagree	Married or live with a partner	Unemployed	1000 – 1999 euros	3	Higher	Lithuanian	371.31
37	Woman	Rural area	4 – neither agree, nor disagree	6 – agree	6 – agree	4 – neither agree, nor disagree	4 – neither agree, nor disagree	Yes	Yes	5 – trust somewhat	5 – trust somewhat	5 – trust somewhat	5 – trust somewhat	5 – trust somewhat	5 – trust somewhat	2 – deteriorate	No	4 - neither agree, nor disagree	Married or live with a partner	Employed part-time	0 – 499 euros	4	Vocational	Lithuanian	716.03
59	Man	Rural area	7 - strongly agree	6 – agree	6 – agree	4 – neither agree, nor disagree	5 – agree somewhat	No	No	4 – neither trust, nor distrust	5 – trust somewhat	5 – trust somewhat	6 – trust	6 – trust	4 – neither trust, nor distrust	3 – deteriorate somewhat	Yes	1 – strongly disagree	Married or live with a partner	Unemployed	1000 – 1999 euros	2	Higher	Lithuanian	370.66
43	Man	City or town	7 - strongly agree	7 - strongly agree	7 - strongly agree	5 – agree somewhat	7 - strongly agree	No	No	1 – do not trust at all	2 – do not trust	5 – trust somewhat	6 – trust	4 – neither trust, nor distrust	5 – trust somewhat	3 – deteriorate somewhat	No	1 – strongly disagree	Married or live with a partner	Employed full-time	Prefer not to answer	4	Vocational	Lithuanian	415.86
33	Woman	Rural area	7 - strongly agree	7 - strongly agree	5 – agree somewhat	4 – neither agree, nor disagree	6 – agree	No	No	2 – do not trust	2 – do not trust	3 – do not trust somewhat	4 – neither trust, nor distrust	3 – do not trust somewhat	3 – do not trust somewhat	2 – deteriorate	Yes	1 – strongly disagree	Married or live with a partner	Unemployed	1000 – 1999 euros	3	Higher	Lithuanian	326.91
51	Man	City or town	7 - strongly agree	5 – agree somewhat	6 – agree	2 – disagree	4 – neither agree, nor disagree	No	Yes	4 – neither trust, nor distrust	5 – trust somewhat	5 – trust somewhat	5 – trust somewhat	4 – neither trust, nor distrust	5 – trust somewhat	3 – deteriorate somewhat	No	2 – disagree	Married or live with a partner	Employed full-time	1000 – 1999 euros	4	Higher	Lithuanian	271
25	Woman	Rural area	4 – neither agree, nor disagree	5 – agree somewhat	6 – agree	4 – neither agree, nor disagree	5 – agree somewhat	No	No	3 – do not trust somewhat	4 – neither trust, nor distrust	4 – neither trust, nor distrust	5 – trust somewhat	4 – neither trust, nor distrust	3 – do not trust somewhat	3 – deteriorate somewhat	No	3 – disagree somawhat	Married or live with a partner	Employed part-time	More than 3000 euros	3	Vocational	Lithuanian	424.6
21	Woman	Rural area	7 - strongly agree	7 - strongly agree	7 - strongly agree	1 – strongly disagree	4 – neither agree, nor disagree	No	Yes	1 – do not trust at all	4 – neither trust, nor distrust	4 – neither trust, nor distrust	6 – trust	6 – trust	4 – neither trust, nor distrust	3 – deteriorate somewhat	Yes	1 – strongly disagree	Single or divorced	Student	1000 – 1999 euros	3	Secondary	Lithuanian	445.13
87	Man	Rural area	7 - strongly agree	1 – strongly disagree	1 – strongly disagree	1 – strongly disagree	7 - strongly agree	No	No	1 – do not trust at all	4 – neither trust, nor distrust	3 – do not trust somewhat	7 – trust completely	4 – neither trust, nor distrust	4 – neither trust, nor distrust	4 – neither deteriorate, nor improve	No	1 – strongly disagree	Married or live with a partner	Retired	1000 – 1999 euros	2	Secondary	Lithuanian	943.68
60	Man	Rural area	7 - strongly agree	6 – agree	6 – agree	2 – disagree	6 – agree	No	No	5 – trust somewhat	4 – neither trust, nor distrust	4 – neither trust, nor distrust	6 – trust	5 – trust somewhat	5 – trust somewhat	4 – neither deteriorate, nor improve	Somewhat	1 – strongly disagree	Married or live with a partner	Employed full-time	2000 – 2999 euros	3	Higher	Lithuanian	483.62
44	Woman	City or town	1 – strongly disagree	7 - strongly agree	6 – agree	5 – agree somewhat	1 – strongly disagree	No	No	4 – neither trust, nor distrust	4 – neither trust, nor distrust	5 – trust somewhat	5 – trust somewhat	5 – trust somewhat	4 – neither trust, nor distrust	3 – deteriorate somewhat	No	4 - neither agree, nor disagree	Married or live with a partner	Employed full-time	Prefer not to answer	4	Vocational	Lithuanian	323.78
50	Man	Rural area	1 – strongly disagree	6 – agree	5 – agree somewhat	1 – strongly disagree	3 – disagree somawhat	No	No	2 – do not trust	2 – do not trust	1 – do not trust at all	6 – trust	1 – do not trust at all	1 – do not trust at all	2 – deteriorate	No	1 – strongly disagree	Single or divorced	Employed full-time	1000 – 1999 euros	2	Higher	Lithuanian	645.59
55	Man	Rural area	2 – disagree	5 – agree somewhat	6 – agree	4 – neither agree, nor disagree	3 – disagree somawhat	Yes	No	4 – neither trust, nor distrust	2 – do not trust	5 – trust somewhat	6 – trust	4 – neither trust, nor distrust	5 – trust somewhat	4 – neither deteriorate, nor improve	No	4 - neither agree, nor disagree	Married or live with a partner	Employed full-time	2000 – 2999 euros	2	Higher	Lithuanian	662.22
36	Woman	City or town	7 - strongly agree	7 - strongly agree	5 – agree somewhat	5 – agree somewhat	3 – disagree somawhat	No	No	5 – trust somewhat	6 – trust	5 – trust somewhat	6 – trust	7 – trust completely	3 – do not trust somewhat	4 – neither deteriorate, nor improve	Yes	1 – strongly disagree	Married or live with a partner	Employed full-time	More than 3000 euros	2	Higher	Lithuanian	401.65
32	Man	Rural area	7 - strongly agree	7 - strongly agree	6 – agree	2 – disagree	6 – agree	No	No	1 – do not trust at all	4 – neither trust, nor distrust	6 – trust	6 – trust	6 – trust	4 – neither trust, nor distrust	2 – deteriorate	Yes	1 – strongly disagree	Married or live with a partner	Employed full-time	2000 – 2999 euros	4	Secondary	Lithuanian	464.42
56	Man	Rural area	1 – strongly disagree	6 – agree	4 – neither agree, nor disagree	2 – disagree	7 - strongly agree	No	No	6 – trust	2 – do not trust	4 – neither trust, nor distrust	6 – trust	1 – do not trust at all	1 – do not trust at all	4 – neither deteriorate, nor improve	Yes	1 – strongly disagree	Married or live with a partner	Employed full-time	Prefer not to answer	3	Higher	Lithuanian	519.64
58	Man	Rural area	7 - strongly agree	4 – neither agree, nor disagree	3 – disagree somawhat	4 – neither agree, nor disagree	6 – agree	No	No	3 – do not trust somewhat	2 – do not trust	2 – do not trust	6 – trust	5 – trust somewhat	1 – do not trust at all	1 – deteriorate a lot	No	1 – strongly disagree	Married or live with a partner	Employed full-time	0 – 499 euros	2	Higher	Lithuanian	591.58
24	Woman	City or town	6 – agree	3 – disagree somawhat	4 – neither agree, nor disagree	3 – disagree somawhat	4 – neither agree, nor disagree	No	No	2 – do not trust	4 – neither trust, nor distrust	5 – trust somewhat	6 – trust	6 – trust	3 – do not trust somewhat	1 – deteriorate a lot	No	1 – strongly disagree	Single or divorced	Student	Prefer not to answer	6	Higher	Lithuanian	468.68
34	Woman	City or town	7 - strongly agree	6 – agree	7 - strongly agree	6 – agree	7 - strongly agree	Yes	No	1 – do not trust at all	6 – trust	6 – trust	7 – trust completely	6 – trust	6 – trust	4 – neither deteriorate, nor improve	Yes	1 – strongly disagree	Married or live with a partner	Unemployed	500 –999 euros	3	Higher	Lithuanian	369.02
44	Man	Rural area	4 – neither agree, nor disagree	6 – agree	6 – agree	4 – neither agree, nor disagree	4 – neither agree, nor disagree	No	No	2 – do not trust	3 – do not trust somewhat	3 – do not trust somewhat	6 – trust	4 – neither trust, nor distrust	3 – do not trust somewhat	2 – deteriorate	No	2 – disagree	Married or live with a partner	Employed full-time	500 –999 euros	3	Vocational	Lithuanian	413.16
35	Man	Rural area	7 - strongly agree	7 - strongly agree	7 - strongly agree	1 – strongly disagree	7 - strongly agree	No	No	1 – do not trust at all	4 – neither trust, nor distrust	3 – do not trust somewhat	7 – trust completely	7 – trust completely	1 – do not trust at all	4 – neither deteriorate, nor improve	Yes	1 – strongly disagree	Married or live with a partner	Employed full-time	Prefer not to answer	3	Higher	Lithuanian	302.51
38	Man	Rural area	7 - strongly agree	6 – agree	6 – agree	4 – neither agree, nor disagree	4 – neither agree, nor disagree	No	No	2 – do not trust	4 – neither trust, nor distrust	4 – neither trust, nor distrust	6 – trust	6 – trust	4 – neither trust, nor distrust	3 – deteriorate somewhat	Somewhat	1 – strongly disagree	Married or live with a partner	Employed full-time	2000 – 2999 euros	5	Higher	Lithuanian	299.46
78	Woman	Rural area	7 - strongly agree	2 – disagree	3 – disagree somawhat	2 – disagree	7 - strongly agree	No	No	2 – do not trust	5 – trust somewhat	5 – trust somewhat	6 – trust	6 – trust	6 – trust	2 – deteriorate	No	1 – strongly disagree	Married or live with a partner	Retired	0 – 499 euros	2	Higher	Lithuanian	832.96
69	Woman	Rural area	4 – neither agree, nor disagree	5 – agree somewhat	5 – agree somewhat	2 – disagree	7 - strongly agree	No	No	4 – neither trust, nor distrust	5 – trust somewhat	6 – trust	6 – trust	4 – neither trust, nor distrust	4 – neither trust, nor distrust	3 – deteriorate somewhat	No	2 – disagree	Married or live with a partner	Retired	500 –999 euros	2	Higher	Lithuanian	899.45
55	Woman	Rural area	7 - strongly agree	7 - strongly agree	7 - strongly agree	1 – strongly disagree	7 - strongly agree	No	No	7 – trust completely	6 – trust	7 – trust completely	7 – trust completely	7 – trust completely	5 – trust somewhat	4 – neither deteriorate, nor improve	No	1 – strongly disagree	Married or live with a partner	Self-employed	500 –999 euros	2	Higher	Lithuanian	527.48
50	Woman	Rural area	7 - strongly agree	4 – neither agree, nor disagree	4 – neither agree, nor disagree	1 – strongly disagree	4 – neither agree, nor disagree	No	No	4 – neither trust, nor distrust	4 – neither trust, nor distrust	4 – neither trust, nor distrust	4 – neither trust, nor distrust	4 – neither trust, nor distrust	2 – do not trust	4 – neither deteriorate, nor improve	Somewhat	4 - neither agree, nor disagree	Married or live with a partner	Unemployed	Prefer not to answer	3	Secondary	Lithuanian	319.16
28	Woman	Rural area	6 – agree	6 – agree	5 – agree somewhat	3 – disagree somawhat	6 – agree	No	No	2 – do not trust	6 – trust	6 – trust	6 – trust	5 – trust somewhat	5 – trust somewhat	4 – neither deteriorate, nor improve	Yes	1 – strongly disagree	Single or divorced	Employed full-time	500 –999 euros	2	Higher	Lithuanian	414.78
31	Man	Rural area	6 – agree	7 - strongly agree	6 – agree	2 – disagree	2 – disagree	Yes	Yes	6 – trust	5 – trust somewhat	7 – trust completely	7 – trust completely	2 – do not trust	5 – trust somewhat	3 – deteriorate somewhat	No	1 – strongly disagree	Single or divorced	Employed full-time	2000 – 2999 euros	4	Higher	Lithuanian	694.36
29	Woman	Rural area	1 – strongly disagree	5 – agree somewhat	6 – agree	2 – disagree	1 – strongly disagree	No	No	4 – neither trust, nor distrust	2 – do not trust	3 – do not trust somewhat	5 – trust somewhat	2 – do not trust	1 – do not trust at all	1 – deteriorate a lot	Yes	1 – strongly disagree	Married or live with a partner	Unemployed	2000 – 2999 euros	4	Higher	Lithuanian	454.64
60	Man	Rural area	7 - strongly agree	5 – agree somewhat	6 – agree	5 – agree somewhat	7 - strongly agree	No	Yes	5 – trust somewhat	2 – do not trust	2 – do not trust	6 – trust	3 – do not trust somewhat	4 – neither trust, nor distrust	4 – neither deteriorate, nor improve	No	1 – strongly disagree	Married or live with a partner	Employed full-time	2000 – 2999 euros	2	Higher	Lithuanian	544.38
60	Woman	Rural area	1 – strongly disagree	7 - strongly agree	7 - strongly agree	4 – neither agree, nor disagree	1 – strongly disagree	No	No	4 – neither trust, nor distrust	2 – do not trust	1 – do not trust at all	6 – trust	1 – do not trust at all	1 – do not trust at all	4 – neither deteriorate, nor improve	No	5 – agree somewhat	Married or live with a partner	Retired	1000 – 1999 euros	4	Higher	Lithuanian	539.15
50	Woman	Rural area	7 - strongly agree	7 - strongly agree	7 - strongly agree	2 – disagree	6 – agree	No	No	2 – do not trust	6 – trust	6 – trust	7 – trust completely	7 – trust completely	5 – trust somewhat	3 – deteriorate somewhat	No	1 – strongly disagree	Single or divorced	Employed full-time	500 –999 euros	1	Higher	Lithuanian	486.34
58	Man	City or town	6 – agree	6 – agree	6 – agree	5 – agree somewhat	4 – neither agree, nor disagree	No	No	5 – trust somewhat	5 – trust somewhat	6 – trust	6 – trust	5 – trust somewhat	4 – neither trust, nor distrust	3 – deteriorate somewhat	Yes	1 – strongly disagree	Married or live with a partner	Employed full-time	1000 – 1999 euros	4	Higher	Lithuanian	545.21
62	Woman	Rural area	7 - strongly agree	3 – disagree somawhat	7 - strongly agree	2 – disagree	7 - strongly agree	No	No	6 – trust	5 – trust somewhat	5 – trust somewhat	7 – trust completely	4 – neither trust, nor distrust	6 – trust	2 – deteriorate	Yes	1 – strongly disagree	Married or live with a partner	Employed full-time	500 –999 euros	2	Secondary	Lithuanian	674.27
68	Woman	City or town	6 – agree	7 - strongly agree	7 - strongly agree	4 – neither agree, nor disagree	7 - strongly agree	No	No	4 – neither trust, nor distrust	6 – trust	4 – neither trust, nor distrust	6 – trust	6 – trust	6 – trust	4 – neither deteriorate, nor improve	Yes	1 – strongly disagree	Married or live with a partner	Employed part-time	Prefer not to answer	3	Higher	Lithuanian	452.04
51	Woman	Rural area	7 - strongly agree	5 – agree somewhat	6 – agree	4 – neither agree, nor disagree	4 – neither agree, nor disagree	No	No	6 – trust	5 – trust somewhat	5 – trust somewhat	7 – trust completely	5 – trust somewhat	5 – trust somewhat	3 – deteriorate somewhat	Yes	2 – disagree	Married or live with a partner	Employed full-time	1000 – 1999 euros	2	Higher	Lithuanian	604.69
80	Woman	City or town	6 – agree	5 – agree somewhat	5 – agree somewhat	4 – neither agree, nor disagree	4 – neither agree, nor disagree	No	No	5 – trust somewhat	3 – do not trust somewhat	5 – trust somewhat	6 – trust	4 – neither trust, nor distrust	3 – do not trust somewhat	4 – neither deteriorate, nor improve	Yes	4 - neither agree, nor disagree	Single or divorced	Retired	500 –999 euros	1	Higher	Lithuanian	1969.55
35	Man	City or town	7 - strongly agree	6 – agree	4 – neither agree, nor disagree	5 – agree somewhat	3 – disagree somawhat	No	No	2 – do not trust	4 – neither trust, nor distrust	6 – trust	5 – trust somewhat	5 – trust somewhat	2 – do not trust	3 – deteriorate somewhat	No	1 – strongly disagree	Single or divorced	Employed full-time	1000 – 1999 euros	1	Higher	Lithuanian	342.53
33	Man	Rural area	4 – neither agree, nor disagree	7 - strongly agree	7 - strongly agree	4 – neither agree, nor disagree	6 – agree	No	No	2 – do not trust	5 – trust somewhat	6 – trust	6 – trust	3 – do not trust somewhat	5 – trust somewhat	4 – neither deteriorate, nor improve	Yes	1 – strongly disagree	Married or live with a partner	Employed full-time	500 –999 euros	2	Vocational	Lithuanian	532.94
47	Man	Rural area	4 – neither agree, nor disagree	6 – agree	6 – agree	4 – neither agree, nor disagree	1 – strongly disagree	Yes	No	4 – neither trust, nor distrust	4 – neither trust, nor distrust	4 – neither trust, nor distrust	4 – neither trust, nor distrust	4 – neither trust, nor distrust	4 – neither trust, nor distrust	4 – neither deteriorate, nor improve	No	1 – strongly disagree	Married or live with a partner	Employed full-time	1000 – 1999 euros	4	Vocational	Lithuanian	373.71
58	Woman	Rural area	3 – disagree somawhat	4 – neither agree, nor disagree	4 – neither agree, nor disagree	4 – neither agree, nor disagree	4 – neither agree, nor disagree	No	Yes	4 – neither trust, nor distrust	2 – do not trust	2 – do not trust	4 – neither trust, nor distrust	4 – neither trust, nor distrust	3 – do not trust somewhat	4 – neither deteriorate, nor improve	No	4 - neither agree, nor disagree	Single or divorced	Employed full-time	0 – 499 euros	1	Vocational	Lithuanian	423.66
34	Woman	City or town	4 – neither agree, nor disagree	7 - strongly agree	5 – agree somewhat	2 – disagree	5 – agree somewhat	No	No	4 – neither trust, nor distrust	5 – trust somewhat	6 – trust	6 – trust	3 – do not trust somewhat	4 – neither trust, nor distrust	2 – deteriorate	Yes	1 – strongly disagree	Married or live with a partner	Employed full-time	Prefer not to answer	2	Higher	Lithuanian	417.39
42	Man	Rural area	6 – agree	7 - strongly agree	7 - strongly agree	1 – strongly disagree	7 - strongly agree	No	No	5 – trust somewhat	5 – trust somewhat	7 – trust completely	7 – trust completely	5 – trust somewhat	6 – trust	3 – deteriorate somewhat	No	1 – strongly disagree	Married or live with a partner	Employed full-time	1000 – 1999 euros	4	Higher	Lithuanian	639.49
49	Woman	City or town	1 – strongly disagree	6 – agree	5 – agree somewhat	2 – disagree	4 – neither agree, nor disagree	No	No	3 – do not trust somewhat	3 – do not trust somewhat	6 – trust	6 – trust	2 – do not trust	1 – do not trust at all	3 – deteriorate somewhat	Yes	4 - neither agree, nor disagree	Married or live with a partner	Employed full-time	1000 – 1999 euros	2	Higher	Lithuanian	697.92
48	Man	Rural area	1 – strongly disagree	6 – agree	6 – agree	2 – disagree	1 – strongly disagree	No	Yes	1 – do not trust at all	2 – do not trust	2 – do not trust	6 – trust	1 – do not trust at all	5 – trust somewhat	2 – deteriorate	No	1 – strongly disagree	Married or live with a partner	Employed full-time	2000 – 2999 euros	4	Vocational	Russian	2256.14
52	Man	Rural area	6 – agree	7 - strongly agree	6 – agree	1 – strongly disagree	7 - strongly agree	No	No	3 – do not trust somewhat	6 – trust	6 – trust	6 – trust	6 – trust	6 – trust	2 – deteriorate	No	1 – strongly disagree	Married or live with a partner	Employed full-time	1000 – 1999 euros	2	Higher	Lithuanian	557.96
42	Man	City or town	7 - strongly agree	6 – agree	6 – agree	3 – disagree somawhat	2 – disagree	Yes	Yes	4 – neither trust, nor distrust	5 – trust somewhat	5 – trust somewhat	6 – trust	6 – trust	5 – trust somewhat	3 – deteriorate somewhat	Yes	1 – strongly disagree	Married or live with a partner	Employed full-time	2000 – 2999 euros	4	Higher	Lithuanian	387.11
62	Woman	Rural area	6 – agree	7 - strongly agree	6 – agree	5 – agree somewhat	5 – agree somewhat	No	No	4 – neither trust, nor distrust	6 – trust	6 – trust	7 – trust completely	5 – trust somewhat	6 – trust	4 – neither deteriorate, nor improve	Yes	2 – disagree	Married or live with a partner	Employed full-time	500 –999 euros	2	Higher	Lithuanian	588.31
50	Man	City or town	7 - strongly agree	6 – agree	7 - strongly agree	5 – agree somewhat	7 - strongly agree	No	No	4 – neither trust, nor distrust	5 – trust somewhat	5 – trust somewhat	6 – trust	4 – neither trust, nor distrust	2 – do not trust	2 – deteriorate	Somewhat	4 - neither agree, nor disagree	Married or live with a partner	Employed full-time	Prefer not to answer	3	Higher	Lithuanian	648.6
37	Woman	City or town	7 - strongly agree	6 – agree	6 – agree	3 – disagree somawhat	6 – agree	No	No	2 – do not trust	4 – neither trust, nor distrust	6 – trust	6 – trust	4 – neither trust, nor distrust	3 – do not trust somewhat	4 – neither deteriorate, nor improve	Yes	1 – strongly disagree	Married or live with a partner	Employed full-time	2000 – 2999 euros	4	Higher	Lithuanian	382.77
33	Woman	Rural area	4 – neither agree, nor disagree	6 – agree	6 – agree	5 – agree somewhat	4 – neither agree, nor disagree	No	No	4 – neither trust, nor distrust	5 – trust somewhat	5 – trust somewhat	6 – trust	5 – trust somewhat	3 – do not trust somewhat	1 – deteriorate a lot	No	2 – disagree	Married or live with a partner	Unemployed	0 – 499 euros	3	Vocational	Russian	834.62
49	Woman	Rural area	1 – strongly disagree	6 – agree	7 - strongly agree	4 – neither agree, nor disagree	4 – neither agree, nor disagree	No	Yes	4 – neither trust, nor distrust	4 – neither trust, nor distrust	4 – neither trust, nor distrust	6 – trust	3 – do not trust somewhat	4 – neither trust, nor distrust	4 – neither deteriorate, nor improve	Yes	4 - neither agree, nor disagree	Single or divorced	Employed full-time	1000 – 1999 euros	2	Higher	Lithuanian	392.16
69	Man	Rural area	7 - strongly agree	2 – disagree	1 – strongly disagree	2 – disagree	7 - strongly agree	No	No	5 – trust somewhat	6 – trust	6 – trust	6 – trust	6 – trust	6 – trust	4 – neither deteriorate, nor improve	Yes	1 – strongly disagree	Married or live with a partner	Retired	1000 – 1999 euros	2	Higher	Lithuanian	596.9
65	Woman	Rural area	7 - strongly agree	1 – strongly disagree	1 – strongly disagree	1 – strongly disagree	7 - strongly agree	No	No	1 – do not trust at all	5 – trust somewhat	3 – do not trust somewhat	7 – trust completely	3 – do not trust somewhat	6 – trust	4 – neither deteriorate, nor improve	No	1 – strongly disagree	Married or live with a partner	Retired	500 –999 euros	2	Vocational	Lithuanian	352.63
36	Woman	Rural area	6 – agree	5 – agree somewhat	6 – agree	3 – disagree somawhat	4 – neither agree, nor disagree	No	No	4 – neither trust, nor distrust	5 – trust somewhat	5 – trust somewhat	6 – trust	4 – neither trust, nor distrust	4 – neither trust, nor distrust	3 – deteriorate somewhat	Yes	1 – strongly disagree	Married or live with a partner	Employed full-time	More than 3000 euros	5	Higher	Lithuanian	1796.57
74	Woman	City or town	7 - strongly agree	3 – disagree somawhat	3 – disagree somawhat	2 – disagree	6 – agree	No	Yes	3 – do not trust somewhat	4 – neither trust, nor distrust	5 – trust somewhat	7 – trust completely	5 – trust somewhat	3 – do not trust somewhat	4 – neither deteriorate, nor improve	Yes	1 – strongly disagree	Single or divorced	Retired	0 – 499 euros	1	Vocational	Lithuanian	877.31
71	Woman	Rural area	7 - strongly agree	5 – agree somewhat	5 – agree somewhat	2 – disagree	7 - strongly agree	No	No	5 – trust somewhat	3 – do not trust somewhat	3 – do not trust somewhat	7 – trust completely	4 – neither trust, nor distrust	1 – do not trust at all	3 – deteriorate somewhat	No	2 – disagree	Married or live with a partner	Retired	1000 – 1999 euros	2	Higher	Lithuanian	789.88
22	Man	City or town	7 - strongly agree	7 - strongly agree	7 - strongly agree	3 – disagree somawhat	6 – agree	No	No	3 – do not trust somewhat	3 – do not trust somewhat	4 – neither trust, nor distrust	6 – trust	3 – do not trust somewhat	1 – do not trust at all	2 – deteriorate	No	1 – strongly disagree	Single or divorced	Student	1000 – 1999 euros	5	Secondary	Lithuanian	362.36
23	Woman	Rural area	5 – agree somewhat	5 – agree somewhat	4 – neither agree, nor disagree	2 – disagree	5 – agree somewhat	No	Yes	3 – do not trust somewhat	5 – trust somewhat	5 – trust somewhat	6 – trust	6 – trust	2 – do not trust	2 – deteriorate	Yes	1 – strongly disagree	Single or divorced	Unemployed	1000 – 1999 euros	4	Higher	Lithuanian	256.03
25	Man	City or town	5 – agree somewhat	4 – neither agree, nor disagree	3 – disagree somawhat	6 – agree	4 – neither agree, nor disagree	No	Yes	4 – neither trust, nor distrust	3 – do not trust somewhat	2 – do not trust	3 – do not trust somewhat	4 – neither trust, nor distrust	2 – do not trust	4 – neither deteriorate, nor improve	No	4 - neither agree, nor disagree	Single or divorced	Unemployed	Prefer not to answer	1	Secondary	Lithuanian	449.03
42	Man	Rural area	1 – strongly disagree	6 – agree	6 – agree	5 – agree somewhat	3 – disagree somawhat	No	No	4 – neither trust, nor distrust	2 – do not trust	2 – do not trust	5 – trust somewhat	3 – do not trust somewhat	2 – do not trust	4 – neither deteriorate, nor improve	Yes	5 – agree somewhat	Married or live with a partner	Other	1000 – 1999 euros	7	Vocational	Lithuanian	536.01
60	Man	Rural area	6 – agree	4 – neither agree, nor disagree	4 – neither agree, nor disagree	4 – neither agree, nor disagree	4 – neither agree, nor disagree	No	No	4 – neither trust, nor distrust	4 – neither trust, nor distrust	4 – neither trust, nor distrust	5 – trust somewhat	2 – do not trust	2 – do not trust	2 – deteriorate	Somewhat	3 – disagree somawhat	Married or live with a partner	Employed full-time	Prefer not to answer	4	Higher	Lithuanian	368.97
60	Man	City or town	7 - strongly agree	6 – agree	6 – agree	2 – disagree	7 - strongly agree	No	No	4 – neither trust, nor distrust	6 – trust	6 – trust	7 – trust completely	6 – trust	6 – trust	4 – neither deteriorate, nor improve	Yes	1 – strongly disagree	Married or live with a partner	Employed full-time	Prefer not to answer	3	Higher	Lithuanian	579.67
61	Woman	City or town	7 - strongly agree	6 – agree	6 – agree	3 – disagree somawhat	6 – agree	No	No	6 – trust	5 – trust somewhat	5 – trust somewhat	7 – trust completely	6 – trust	4 – neither trust, nor distrust	4 – neither deteriorate, nor improve	Yes	1 – strongly disagree	Married or live with a partner	Employed full-time	1000 – 1999 euros	2	Higher	Lithuanian	349.97
62	Woman	Rural area	6 – agree	7 - strongly agree	7 - strongly agree	5 – agree somewhat	6 – agree	No	No	4 – neither trust, nor distrust	5 – trust somewhat	5 – trust somewhat	6 – trust	4 – neither trust, nor distrust	4 – neither trust, nor distrust	3 – deteriorate somewhat	Yes	4 - neither agree, nor disagree	Married or live with a partner	Unemployed	0 – 499 euros	3	Higher	Lithuanian	666.59
63	Man	City or town	4 – neither agree, nor disagree	5 – agree somewhat	6 – agree	2 – disagree	7 - strongly agree	No	No	1 – do not trust at all	1 – do not trust at all	1 – do not trust at all	4 – neither trust, nor distrust	1 – do not trust at all	1 – do not trust at all	1 – deteriorate a lot	No	1 – strongly disagree	Single or divorced	Employed full-time	Prefer not to answer	4	Higher	Lithuanian	428.18
70	Woman	City or town	7 - strongly agree	4 – neither agree, nor disagree	4 – neither agree, nor disagree	5 – agree somewhat	7 - strongly agree	No	No	6 – trust	4 – neither trust, nor distrust	2 – do not trust	6 – trust	4 – neither trust, nor distrust	4 – neither trust, nor distrust	2 – deteriorate	Yes	1 – strongly disagree	Married or live with a partner	Employed full-time	500 –999 euros	2	Higher	Lithuanian	541.63
84	Woman	City or town	7 - strongly agree	3 – disagree somawhat	3 – disagree somawhat	1 – strongly disagree	7 - strongly agree	No	No	4 – neither trust, nor distrust	4 – neither trust, nor distrust	3 – do not trust somewhat	5 – trust somewhat	3 – do not trust somewhat	3 – do not trust somewhat	3 – deteriorate somewhat	Yes	4 - neither agree, nor disagree	Single or divorced	Retired	500 –999 euros	1	Higher	Lithuanian	858.87
57	Man	City or town	1 – strongly disagree	6 – agree	6 – agree	6 – agree	1 – strongly disagree	No	No	5 – trust somewhat	3 – do not trust somewhat	3 – do not trust somewhat	3 – do not trust somewhat	2 – do not trust	2 – do not trust	2 – deteriorate	No	4 - neither agree, nor disagree	Married or live with a partner	Employed part-time	1000 – 1999 euros	2	Vocational	Polish	324.3
53	Man	City or town	7 - strongly agree	4 – neither agree, nor disagree	3 – disagree somawhat	5 – agree somewhat	6 – agree	No	No	4 – neither trust, nor distrust	4 – neither trust, nor distrust	5 – trust somewhat	6 – trust	3 – do not trust somewhat	3 – do not trust somewhat	4 – neither deteriorate, nor improve	Somewhat	1 – strongly disagree	Single or divorced	Other	0 – 499 euros	1	Secondary	Lithuanian	514.43
29	Woman	City or town	7 - strongly agree	2 – disagree	2 – disagree	5 – agree somewhat	4 – neither agree, nor disagree	No	No	4 – neither trust, nor distrust	4 – neither trust, nor distrust	4 – neither trust, nor distrust	7 – trust completely	4 – neither trust, nor distrust	2 – do not trust	1 – deteriorate a lot	Yes	1 – strongly disagree	Married or live with a partner	Unemployed	0 – 499 euros	3	Higher	Lithuanian	333.93
86	Man	City or town	6 – agree	5 – agree somewhat	5 – agree somewhat	2 – disagree	6 – agree	No	No	4 – neither trust, nor distrust	4 – neither trust, nor distrust	4 – neither trust, nor distrust	6 – trust	4 – neither trust, nor distrust	3 – do not trust somewhat	4 – neither deteriorate, nor improve	No	1 – strongly disagree	Single or divorced	Retired	0 – 499 euros	1	Higher	Lithuanian	594.27
39	Woman	City or town	7 - strongly agree	6 – agree	6 – agree	2 – disagree	5 – agree somewhat	No	No	4 – neither trust, nor distrust	5 – trust somewhat	5 – trust somewhat	6 – trust	4 – neither trust, nor distrust	5 – trust somewhat	1 – deteriorate a lot	Somewhat	1 – strongly disagree	Married or live with a partner	Self-employed	More than 3000 euros	4	Higher	Lithuanian	595.5
28	Woman	City or town	6 – agree	6 – agree	6 – agree	2 – disagree	5 – agree somewhat	No	Yes	6 – trust	6 – trust	6 – trust	6 – trust	6 – trust	5 – trust somewhat	4 – neither deteriorate, nor improve	Somewhat	1 – strongly disagree	Single or divorced	Employed full-time	500 –999 euros	1	Higher	Lithuanian	303.46
45	Man	City or town	7 - strongly agree	5 – agree somewhat	4 – neither agree, nor disagree	4 – neither agree, nor disagree	5 – agree somewhat	No	No	4 – neither trust, nor distrust	5 – trust somewhat	5 – trust somewhat	6 – trust	4 – neither trust, nor distrust	4 – neither trust, nor distrust	3 – deteriorate somewhat	No	1 – strongly disagree	Married or live with a partner	Employed full-time	1000 – 1999 euros	4	Secondary	Lithuanian	453.9
58	Woman	City or town	2 – disagree	6 – agree	6 – agree	4 – neither agree, nor disagree	7 - strongly agree	No	No	4 – neither trust, nor distrust	3 – do not trust somewhat	2 – do not trust	5 – trust somewhat	2 – do not trust	2 – do not trust	4 – neither deteriorate, nor improve	Somewhat	3 – disagree somawhat	Single or divorced	Employed full-time	500 –999 euros	2	Higher	Lithuanian	589.58
23	Woman	City or town	7 - strongly agree	6 – agree	6 – agree	2 – disagree	7 - strongly agree	No	No	3 – do not trust somewhat	5 – trust somewhat	5 – trust somewhat	7 – trust completely	6 – trust	1 – do not trust at all	3 – deteriorate somewhat	No	1 – strongly disagree	Married or live with a partner	Student	1000 – 1999 euros	2	Secondary	Lithuanian	349.37
55	Man	City or town	7 - strongly agree	6 – agree	5 – agree somewhat	4 – neither agree, nor disagree	5 – agree somewhat	No	No	3 – do not trust somewhat	6 – trust	6 – trust	6 – trust	6 – trust	6 – trust	2 – deteriorate	Somewhat	4 - neither agree, nor disagree	Married or live with a partner	Employed full-time	500 –999 euros	2	Higher	Lithuanian	488.32
61	Man	City or town	6 – agree	6 – agree	6 – agree	4 – neither agree, nor disagree	6 – agree	No	No	4 – neither trust, nor distrust	6 – trust	6 – trust	6 – trust	6 – trust	6 – trust	2 – deteriorate	Yes	1 – strongly disagree	Married or live with a partner	Employed full-time	2000 – 2999 euros	3	Higher	Lithuanian	530.03
26	Man	City or town	4 – neither agree, nor disagree	7 - strongly agree	7 - strongly agree	3 – disagree somawhat	6 – agree	No	No	2 – do not trust	5 – trust somewhat	5 – trust somewhat	7 – trust completely	4 – neither trust, nor distrust	2 – do not trust	4 – neither deteriorate, nor improve	Yes	1 – strongly disagree	Married or live with a partner	Employed full-time	2000 – 2999 euros	2	Higher	Lithuanian	370.49
72	Man	City or town	7 - strongly agree	5 – agree somewhat	5 – agree somewhat	6 – agree	4 – neither agree, nor disagree	No	No	4 – neither trust, nor distrust	1 – do not trust at all	5 – trust somewhat	6 – trust	1 – do not trust at all	1 – do not trust at all	4 – neither deteriorate, nor improve	Yes	2 – disagree	Single or divorced	Retired	500 –999 euros	1	Higher	Lithuanian	848.23
24	Woman	City or town	4 – neither agree, nor disagree	6 – agree	6 – agree	2 – disagree	4 – neither agree, nor disagree	No	No	4 – neither trust, nor distrust	2 – do not trust	1 – do not trust at all	4 – neither trust, nor distrust	2 – do not trust	1 – do not trust at all	1 – deteriorate a lot	No	4 - neither agree, nor disagree	Married or live with a partner	Employed full-time	Prefer not to answer	2	Higher	Lithuanian	525.31
54	Woman	City or town	7 - strongly agree	3 – disagree somawhat	4 – neither agree, nor disagree	3 – disagree somawhat	5 – agree somewhat	No	No	4 – neither trust, nor distrust	5 – trust somewhat	5 – trust somewhat	6 – trust	5 – trust somewhat	4 – neither trust, nor distrust	3 – deteriorate somewhat	Yes	1 – strongly disagree	Single or divorced	Employed full-time	Prefer not to answer	1	Higher	Lithuanian	2451.95
57	Man	City or town	7 - strongly agree	7 - strongly agree	7 - strongly agree	2 – disagree	5 – agree somewhat	No	No	3 – do not trust somewhat	5 – trust somewhat	5 – trust somewhat	7 – trust completely	5 – trust somewhat	4 – neither trust, nor distrust	4 – neither deteriorate, nor improve	No	1 – strongly disagree	Married or live with a partner	Employed full-time	More than 3000 euros	2	Higher	Lithuanian	345.86
71	Man	City or town	7 - strongly agree	5 – agree somewhat	6 – agree	3 – disagree somawhat	6 – agree	No	No	5 – trust somewhat	5 – trust somewhat	5 – trust somewhat	6 – trust	6 – trust	5 – trust somewhat	2 – deteriorate	No	2 – disagree	Married or live with a partner	Retired	500 –999 euros	2	Higher	Lithuanian	772.43
25	Woman	City or town	7 - strongly agree	5 – agree somewhat	5 – agree somewhat	2 – disagree	6 – agree	No	No	5 – trust somewhat	3 – do not trust somewhat	5 – trust somewhat	5 – trust somewhat	2 – do not trust	2 – do not trust	3 – deteriorate somewhat	No	1 – strongly disagree	Married or live with a partner	Employed full-time	Prefer not to answer	2	Higher	Lithuanian	273.59
70	Man	City or town	7 - strongly agree	7 - strongly agree	7 - strongly agree	1 – strongly disagree	7 - strongly agree	No	No	6 – trust	6 – trust	6 – trust	6 – trust	5 – trust somewhat	5 – trust somewhat	2 – deteriorate	No	1 – strongly disagree	Married or live with a partner	Employed full-time	1000 – 1999 euros	2	Vocational	Lithuanian	443.98
53	Man	City or town	7 - strongly agree	5 – agree somewhat	5 – agree somewhat	6 – agree	6 – agree	No	No	6 – trust	4 – neither trust, nor distrust	3 – do not trust somewhat	2 – do not trust	4 – neither trust, nor distrust	3 – do not trust somewhat	2 – deteriorate	No	4 - neither agree, nor disagree	Single or divorced	Employed full-time	500 –999 euros	1	Secondary	Lithuanian	367.34
77	Woman	City or town	4 – neither agree, nor disagree	5 – agree somewhat	5 – agree somewhat	4 – neither agree, nor disagree	5 – agree somewhat	No	Yes	5 – trust somewhat	5 – trust somewhat	6 – trust	7 – trust completely	6 – trust	5 – trust somewhat	4 – neither deteriorate, nor improve	No	1 – strongly disagree	Single or divorced	Retired	0 – 499 euros	3	Higher	Lithuanian	802.09
27	Man	City or town	2 – disagree	7 - strongly agree	7 - strongly agree	5 – agree somewhat	4 – neither agree, nor disagree	No	No	2 – do not trust	2 – do not trust	2 – do not trust	5 – trust somewhat	2 – do not trust	4 – neither trust, nor distrust	1 – deteriorate a lot	Yes	1 – strongly disagree	Married or live with a partner	Employed full-time	2000 – 2999 euros	2	Higher	Lithuanian	374.35
25	Man	City or town	5 – agree somewhat	4 – neither agree, nor disagree	4 – neither agree, nor disagree	6 – agree	6 – agree	No	No	5 – trust somewhat	5 – trust somewhat	4 – neither trust, nor distrust	3 – do not trust somewhat	3 – do not trust somewhat	4 – neither trust, nor distrust	5 – improve somewhat	Yes	5 – agree somewhat	Single or divorced	Student	0 – 499 euros	0	Higher	Lithuanian	213.23
32	Woman	City or town	4 – neither agree, nor disagree	7 - strongly agree	6 – agree	5 – agree somewhat	4 – neither agree, nor disagree	No	No	2 – do not trust	3 – do not trust somewhat	3 – do not trust somewhat	6 – trust	2 – do not trust	2 – do not trust	3 – deteriorate somewhat	Yes	1 – strongly disagree	Single or divorced	Unemployed	Prefer not to answer	5	Higher	Lithuanian	930.85
39	Woman	City or town	7 - strongly agree	6 – agree	6 – agree	2 – disagree	6 – agree	Yes	No	1 – do not trust at all	5 – trust somewhat	5 – trust somewhat	5 – trust somewhat	4 – neither trust, nor distrust	2 – do not trust	3 – deteriorate somewhat	Yes	1 – strongly disagree	Married or live with a partner	Employed full-time	1000 – 1999 euros	6	Higher	Lithuanian	358.06
71	Woman	City or town	7 - strongly agree	5 – agree somewhat	5 – agree somewhat	2 – disagree	6 – agree	No	No	5 – trust somewhat	6 – trust	6 – trust	6 – trust	6 – trust	6 – trust	3 – deteriorate somewhat	Somewhat	1 – strongly disagree	Single or divorced	Retired	0 – 499 euros	2	Vocational	Lithuanian	834.68
62	Woman	City or town	7 - strongly agree	7 - strongly agree	7 - strongly agree	6 – agree	7 - strongly agree	No	No	3 – do not trust somewhat	5 – trust somewhat	7 – trust completely	7 – trust completely	3 – do not trust somewhat	1 – do not trust at all	1 – deteriorate a lot	Somewhat	4 - neither agree, nor disagree	Married or live with a partner	Employed full-time	Prefer not to answer	2	Higher	Lithuanian	476.71
39	Woman	City or town	7 - strongly agree	6 – agree	6 – agree	2 – disagree	4 – neither agree, nor disagree	No	Yes	2 – do not trust	5 – trust somewhat	5 – trust somewhat	6 – trust	4 – neither trust, nor distrust	4 – neither trust, nor distrust	3 – deteriorate somewhat	Yes	1 – strongly disagree	Married or live with a partner	Employed full-time	1000 – 1999 euros	4	Higher	Lithuanian	342.68
42	Man	City or town	7 - strongly agree	6 – agree	6 – agree	2 – disagree	6 – agree	No	No	3 – do not trust somewhat	5 – trust somewhat	6 – trust	6 – trust	5 – trust somewhat	5 – trust somewhat	1 – deteriorate a lot	No	1 – strongly disagree	Married or live with a partner	Unemployed	1000 – 1999 euros	4	Higher	Lithuanian	333.44
52	Man	City or town	1 – strongly disagree	6 – agree	6 – agree	6 – agree	2 – disagree	No	Yes	2 – do not trust	1 – do not trust at all	1 – do not trust at all	6 – trust	1 – do not trust at all	2 – do not trust	4 – neither deteriorate, nor improve	Somewhat	2 – disagree	Married or live with a partner	Employed full-time	More than 3000 euros	3	Higher	Lithuanian	564.48
27	Woman	City or town	4 – neither agree, nor disagree	5 – agree somewhat	5 – agree somewhat	3 – disagree somawhat	4 – neither agree, nor disagree	No	No	3 – do not trust somewhat	3 – do not trust somewhat	3 – do not trust somewhat	3 – do not trust somewhat	3 – do not trust somewhat	3 – do not trust somewhat	4 – neither deteriorate, nor improve	No	4 - neither agree, nor disagree	Married or live with a partner	Employed full-time	Prefer not to answer	2	Higher	Lithuanian	372.17
18	Man	City or town	1 – strongly disagree	6 – agree	6 – agree	6 – agree	1 – strongly disagree	No	No	1 – do not trust at all	1 – do not trust at all	1 – do not trust at all	6 – trust	4 – neither trust, nor distrust	1 – do not trust at all	1 – deteriorate a lot	Somewhat	1 – strongly disagree	Single or divorced	Student	Prefer not to answer	4	Secondary	Lithuanian	251.68
47	Woman	City or town	4 – neither agree, nor disagree	6 – agree	6 – agree	6 – agree	7 - strongly agree	No	No	4 – neither trust, nor distrust	1 – do not trust at all	1 – do not trust at all	4 – neither trust, nor distrust	3 – do not trust somewhat	1 – do not trust at all	2 – deteriorate	No	4 - neither agree, nor disagree	Single or divorced	Employed full-time	500 –999 euros	1	Vocational	Russian	332.93
51	Woman	City or town	7 - strongly agree	6 – agree	5 – agree somewhat	4 – neither agree, nor disagree	5 – agree somewhat	No	No	4 – neither trust, nor distrust	6 – trust	5 – trust somewhat	7 – trust completely	7 – trust completely	4 – neither trust, nor distrust	4 – neither deteriorate, nor improve	Yes	1 – strongly disagree	Married or live with a partner	Employed full-time	1000 – 1999 euros	4	Higher	Lithuanian	194.44
25	Man	City or town	4 – neither agree, nor disagree	4 – neither agree, nor disagree	4 – neither agree, nor disagree	5 – agree somewhat	4 – neither agree, nor disagree	No	No	1 – do not trust at all	2 – do not trust	3 – do not trust somewhat	6 – trust	6 – trust	2 – do not trust	4 – neither deteriorate, nor improve	No	1 – strongly disagree	Married or live with a partner	Employed full-time	500 –999 euros	2	Higher	Lithuanian	332.21
70	Man	City or town	7 - strongly agree	6 – agree	6 – agree	5 – agree somewhat	6 – agree	No	No	5 – trust somewhat	6 – trust	6 – trust	7 – trust completely	6 – trust	6 – trust	4 – neither deteriorate, nor improve	Yes	1 – strongly disagree	Married or live with a partner	Retired	1000 – 1999 euros	2	Higher	Lithuanian	394.38
71	Woman	City or town	4 – neither agree, nor disagree	5 – agree somewhat	7 - strongly agree	3 – disagree somawhat	4 – neither agree, nor disagree	No	No	4 – neither trust, nor distrust	2 – do not trust	2 – do not trust	6 – trust	3 – do not trust somewhat	2 – do not trust	4 – neither deteriorate, nor improve	Somewhat	3 – disagree somawhat	Single or divorced	Retired	0 – 499 euros	1	Higher	Lithuanian	759.85
33	Woman	City or town	6 – agree	6 – agree	6 – agree	1 – strongly disagree	6 – agree	No	No	2 – do not trust	2 – do not trust	1 – do not trust at all	3 – do not trust somewhat	2 – do not trust	1 – do not trust at all	2 – deteriorate	Yes	1 – strongly disagree	Married or live with a partner	Employed full-time	2000 – 2999 euros	4	Higher	Polish	367.93
62	Woman	City or town	7 - strongly agree	5 – agree somewhat	5 – agree somewhat	3 – disagree somawhat	7 - strongly agree	No	No	5 – trust somewhat	4 – neither trust, nor distrust	5 – trust somewhat	6 – trust	5 – trust somewhat	5 – trust somewhat	4 – neither deteriorate, nor improve	Somewhat	4 - neither agree, nor disagree	Married or live with a partner	Employed full-time	1000 – 1999 euros	2	Higher	Polish	439.7
41	Man	City or town	7 - strongly agree	4 – neither agree, nor disagree	4 – neither agree, nor disagree	6 – agree	7 - strongly agree	No	No	5 – trust somewhat	6 – trust	7 – trust completely	7 – trust completely	7 – trust completely	5 – trust somewhat	2 – deteriorate	Yes	1 – strongly disagree	Married or live with a partner	Employed full-time	2000 – 2999 euros	4	Higher	Lithuanian	528.79
73	Woman	City or town	6 – agree	2 – disagree	6 – agree	1 – strongly disagree	6 – agree	No	No	2 – do not trust	4 – neither trust, nor distrust	5 – trust somewhat	6 – trust	6 – trust	5 – trust somewhat	4 – neither deteriorate, nor improve	No	1 – strongly disagree	Single or divorced	Retired	0 – 499 euros	1	Higher	Lithuanian	634
36	Woman	Rural area	1 – strongly disagree	5 – agree somewhat	5 – agree somewhat	2 – disagree	7 - strongly agree	No	Yes	4 – neither trust, nor distrust	2 – do not trust	2 – do not trust	3 – do not trust somewhat	3 – do not trust somewhat	2 – do not trust	1 – deteriorate a lot	No	4 - neither agree, nor disagree	Married or live with a partner	Unemployed	Prefer not to answer	5	Vocational	Lithuanian	370.15
50	Man	City or town	7 - strongly agree	7 - strongly agree	7 - strongly agree	4 – neither agree, nor disagree	7 - strongly agree	No	No	4 – neither trust, nor distrust	6 – trust	6 – trust	6 – trust	4 – neither trust, nor distrust	4 – neither trust, nor distrust	4 – neither deteriorate, nor improve	Yes	1 – strongly disagree	Single or divorced	Self-employed	More than 3000 euros	2	Higher	Lithuanian	731.69
28	Man	City or town	7 - strongly agree	7 - strongly agree	7 - strongly agree	6 – agree	6 – agree	No	No	4 – neither trust, nor distrust	7 – trust completely	6 – trust	7 – trust completely	4 – neither trust, nor distrust	5 – trust somewhat	4 – neither deteriorate, nor improve	No	1 – strongly disagree	Single or divorced	Employed full-time	500 –999 euros	1	Higher	Lithuanian	280.1
72	Woman	City or town	7 - strongly agree	3 – disagree somawhat	4 – neither agree, nor disagree	1 – strongly disagree	7 - strongly agree	No	No	1 – do not trust at all	5 – trust somewhat	6 – trust	7 – trust completely	5 – trust somewhat	4 – neither trust, nor distrust	4 – neither deteriorate, nor improve	Yes	4 - neither agree, nor disagree	Single or divorced	Retired	0 – 499 euros	2	Vocational	Lithuanian	818.95
27	Woman	City or town	7 - strongly agree	6 – agree	5 – agree somewhat	1 – strongly disagree	7 - strongly agree	No	No	1 – do not trust at all	6 – trust	6 – trust	6 – trust	7 – trust completely	6 – trust	1 – deteriorate a lot	Yes	1 – strongly disagree	Single or divorced	Student	500 –999 euros	3	Vocational	Lithuanian	300.42
37	Woman	City or town	7 - strongly agree	6 – agree	6 – agree	4 – neither agree, nor disagree	6 – agree	No	No	2 – do not trust	1 – do not trust at all	2 – do not trust	2 – do not trust	1 – do not trust at all	2 – do not trust	1 – deteriorate a lot	No	1 – strongly disagree	Married or live with a partner	Employed full-time	Prefer not to answer	3	Higher	Polish	363.27
35	Man	City or town	1 – strongly disagree	6 – agree	5 – agree somewhat	4 – neither agree, nor disagree	1 – strongly disagree	No	No	4 – neither trust, nor distrust	5 – trust somewhat	5 – trust somewhat	3 – do not trust somewhat	2 – do not trust	1 – do not trust at all	2 – deteriorate	No	1 – strongly disagree	Married or live with a partner	Employed full-time	1000 – 1999 euros	3	Vocational	Russian	538.8
26	Man	City or town	7 - strongly agree	6 – agree	6 – agree	7 - strongly agree	4 – neither agree, nor disagree	No	No	6 – trust	6 – trust	6 – trust	7 – trust completely	6 – trust	6 – trust	4 – neither deteriorate, nor improve	Somewhat	1 – strongly disagree	Married or live with a partner	Student	2000 – 2999 euros	2	Higher	Lithuanian	430.8
63	Woman	City or town	7 - strongly agree	6 – agree	6 – agree	5 – agree somewhat	6 – agree	No	No	1 – do not trust at all	5 – trust somewhat	5 – trust somewhat	4 – neither trust, nor distrust	4 – neither trust, nor distrust	3 – do not trust somewhat	4 – neither deteriorate, nor improve	Yes	2 – disagree	Married or live with a partner	Employed full-time	1000 – 1999 euros	2	Higher	Lithuanian	494.82
71	Woman	Rural area	7 - strongly agree	4 – neither agree, nor disagree	3 – disagree somawhat	2 – disagree	4 – neither agree, nor disagree	No	No	4 – neither trust, nor distrust	5 – trust somewhat	4 – neither trust, nor distrust	6 – trust	4 – neither trust, nor distrust	3 – do not trust somewhat	4 – neither deteriorate, nor improve	No	1 – strongly disagree	Married or live with a partner	Retired	500 –999 euros	2	Higher	Lithuanian	458.14
45	Woman	City or town	5 – agree somewhat	6 – agree	6 – agree	5 – agree somewhat	5 – agree somewhat	No	No	4 – neither trust, nor distrust	3 – do not trust somewhat	3 – do not trust somewhat	6 – trust	3 – do not trust somewhat	3 – do not trust somewhat	3 – deteriorate somewhat	Yes	2 – disagree	Married or live with a partner	Self-employed	More than 3000 euros	2	Higher	Lithuanian	1301.42
25	Woman	Rural area	7 - strongly agree	6 – agree	6 – agree	4 – neither agree, nor disagree	6 – agree	No	No	4 – neither trust, nor distrust	5 – trust somewhat	5 – trust somewhat	6 – trust	5 – trust somewhat	5 – trust somewhat	4 – neither deteriorate, nor improve	Somewhat	1 – strongly disagree	Single or divorced	Student	1000 – 1999 euros	3	Higher	Lithuanian	483.38
46	Woman	City or town	4 – neither agree, nor disagree	1 – strongly disagree	3 – disagree somawhat	1 – strongly disagree	6 – agree	No	No	6 – trust	2 – do not trust	3 – do not trust somewhat	6 – trust	1 – do not trust at all	4 – neither trust, nor distrust	1 – deteriorate a lot	No	1 – strongly disagree	Married or live with a partner	Other	2000 – 2999 euros	5	Higher	Lithuanian	607.19
46	Woman	Rural area	2 – disagree	4 – neither agree, nor disagree	4 – neither agree, nor disagree	4 – neither agree, nor disagree	6 – agree	No	No	1 – do not trust at all	2 – do not trust	2 – do not trust	3 – do not trust somewhat	2 – do not trust	3 – do not trust somewhat	4 – neither deteriorate, nor improve	No	2 – disagree	Single or divorced	Employed full-time	0 – 499 euros	2	Vocational	Lithuanian	497.67
73	Man	City or town	7 - strongly agree	5 – agree somewhat	6 – agree	2 – disagree	7 - strongly agree	No	No	5 – trust somewhat	6 – trust	6 – trust	6 – trust	6 – trust	6 – trust	3 – deteriorate somewhat	No	1 – strongly disagree	Married or live with a partner	Employed part-time	500 –999 euros	3	Higher	Lithuanian	470.83
38	Man	Rural area	7 - strongly agree	3 – disagree somawhat	2 – disagree	6 – agree	5 – agree somewhat	No	No	4 – neither trust, nor distrust	6 – trust	5 – trust somewhat	6 – trust	5 – trust somewhat	4 – neither trust, nor distrust	4 – neither deteriorate, nor improve	No	4 - neither agree, nor disagree	Single or divorced	Other	Prefer not to answer	3	Vocational	Lithuanian	716.26
65	Woman	Rural area	7 - strongly agree	5 – agree somewhat	6 – agree	2 – disagree	5 – agree somewhat	No	No	5 – trust somewhat	3 – do not trust somewhat	6 – trust	6 – trust	5 – trust somewhat	5 – trust somewhat	4 – neither deteriorate, nor improve	No	1 – strongly disagree	Single or divorced	Retired	Prefer not to answer	0	Higher	Lithuanian	462.27
65	Man	City or town	7 - strongly agree	7 - strongly agree	7 - strongly agree	6 – agree	2 – disagree	No	No	5 – trust somewhat	4 – neither trust, nor distrust	5 – trust somewhat	6 – trust	6 – trust	6 – trust	4 – neither deteriorate, nor improve	Somewhat	1 – strongly disagree	Married or live with a partner	Employed full-time	More than 3000 euros	2	Higher	Lithuanian	443.46
32	Woman	Rural area	6 – agree	6 – agree	6 – agree	5 – agree somewhat	4 – neither agree, nor disagree	No	No	4 – neither trust, nor distrust	5 – trust somewhat	6 – trust	6 – trust	5 – trust somewhat	4 – neither trust, nor distrust	3 – deteriorate somewhat	Yes	1 – strongly disagree	Married or live with a partner	Employed full-time	1000 – 1999 euros	4	Higher	Lithuanian	492.37
72	Woman	City or town	2 – disagree	5 – agree somewhat	6 – agree	2 – disagree	5 – agree somewhat	No	No	5 – trust somewhat	5 – trust somewhat	5 – trust somewhat	5 – trust somewhat	5 – trust somewhat	5 – trust somewhat	4 – neither deteriorate, nor improve	No	1 – strongly disagree	Single or divorced	Retired	Prefer not to answer	1	Vocational	Lithuanian	3877.2
30	Woman	City or town	7 - strongly agree	7 - strongly agree	6 – agree	2 – disagree	4 – neither agree, nor disagree	No	No	2 – do not trust	6 – trust	6 – trust	7 – trust completely	6 – trust	1 – do not trust at all	1 – deteriorate a lot	No	1 – strongly disagree	Married or live with a partner	Employed full-time	2000 – 2999 euros	3	Higher	Lithuanian	3144.07
63	Woman	City or town	2 – disagree	4 – neither agree, nor disagree	4 – neither agree, nor disagree	2 – disagree	7 - strongly agree	No	No	4 – neither trust, nor distrust	6 – trust	5 – trust somewhat	6 – trust	5 – trust somewhat	6 – trust	2 – deteriorate	Yes	4 - neither agree, nor disagree	Married or live with a partner	Employed full-time	1000 – 1999 euros	2	Higher	Lithuanian	437.69
71	Man	City or town	4 – neither agree, nor disagree	4 – neither agree, nor disagree	4 – neither agree, nor disagree	2 – disagree	4 – neither agree, nor disagree	No	No	5 – trust somewhat	2 – do not trust	3 – do not trust somewhat	5 – trust somewhat	4 – neither trust, nor distrust	1 – do not trust at all	2 – deteriorate	No	1 – strongly disagree	Married or live with a partner	Retired	1000 – 1999 euros	2	Higher	Russian	671.39
70	Woman	City or town	6 – agree	6 – agree	6 – agree	2 – disagree	6 – agree	No	No	1 – do not trust at all	5 – trust somewhat	5 – trust somewhat	6 – trust	5 – trust somewhat	5 – trust somewhat	1 – deteriorate a lot	No	4 - neither agree, nor disagree	Single or divorced	Retired	Prefer not to answer	1	Higher	Lithuanian	471.38
71	Man	City or town	7 - strongly agree	4 – neither agree, nor disagree	4 – neither agree, nor disagree	1 – strongly disagree	7 - strongly agree	No	No	4 – neither trust, nor distrust	4 – neither trust, nor distrust	4 – neither trust, nor distrust	4 – neither trust, nor distrust	4 – neither trust, nor distrust	5 – trust somewhat	2 – deteriorate	No	4 - neither agree, nor disagree	Married or live with a partner	Retired	1000 – 1999 euros	3	Secondary	Lithuanian	542.4
27	Woman	City or town	3 – disagree somawhat	7 - strongly agree	4 – neither agree, nor disagree	3 – disagree somawhat	3 – disagree somawhat	Yes	Yes	3 – do not trust somewhat	3 – do not trust somewhat	3 – do not trust somewhat	6 – trust	3 – do not trust somewhat	3 – do not trust somewhat	2 – deteriorate	No	1 – strongly disagree	Married or live with a partner	Employed full-time	1000 – 1999 euros	2	Higher	Lithuanian	819.44
72	Woman	City or town	7 - strongly agree	4 – neither agree, nor disagree	6 – agree	2 – disagree	7 - strongly agree	No	No	4 – neither trust, nor distrust	6 – trust	6 – trust	6 – trust	3 – do not trust somewhat	3 – do not trust somewhat	4 – neither deteriorate, nor improve	No	1 – strongly disagree	Married or live with a partner	Retired	500 –999 euros	2	Higher	Lithuanian	445.64
74	Woman	City or town	4 – neither agree, nor disagree	6 – agree	4 – neither agree, nor disagree	4 – neither agree, nor disagree	4 – neither agree, nor disagree	No	No	4 – neither trust, nor distrust	4 – neither trust, nor distrust	6 – trust	4 – neither trust, nor distrust	4 – neither trust, nor distrust	4 – neither trust, nor distrust	1 – deteriorate a lot	No	2 – disagree	Single or divorced	Retired	0 – 499 euros	0	Higher	Lithuanian	820.52
63	Woman	City or town	5 – agree somewhat	7 - strongly agree	7 - strongly agree	1 – strongly disagree	7 - strongly agree	No	No	2 – do not trust	7 – trust completely	4 – neither trust, nor distrust	7 – trust completely	6 – trust	2 – do not trust	2 – deteriorate	Yes	1 – strongly disagree	Married or live with a partner	Employed full-time	2000 – 2999 euros	5	Higher	Lithuanian	610.89
22	Man	City or town	4 – neither agree, nor disagree	6 – agree	6 – agree	3 – disagree somawhat	6 – agree	No	Yes	2 – do not trust	3 – do not trust somewhat	3 – do not trust somewhat	6 – trust	5 – trust somewhat	2 – do not trust	2 – deteriorate	Yes	1 – strongly disagree	Single or divorced	Employed part-time	0 – 499 euros	3	Secondary	Lithuanian	2369.84
29	Man	City or town	7 - strongly agree	4 – neither agree, nor disagree	4 – neither agree, nor disagree	2 – disagree	5 – agree somewhat	No	No	3 – do not trust somewhat	3 – do not trust somewhat	3 – do not trust somewhat	6 – trust	4 – neither trust, nor distrust	5 – trust somewhat	3 – deteriorate somewhat	Yes	1 – strongly disagree	Single or divorced	Employed full-time	2000 – 2999 euros	4	Higher	Lithuanian	207.28
61	Woman	City or town	4 – neither agree, nor disagree	5 – agree somewhat	5 – agree somewhat	4 – neither agree, nor disagree	7 - strongly agree	No	No	2 – do not trust	3 – do not trust somewhat	3 – do not trust somewhat	5 – trust somewhat	3 – do not trust somewhat	2 – do not trust	2 – deteriorate	Yes	2 – disagree	Married or live with a partner	Employed full-time	500 –999 euros	3	Higher	Lithuanian	338.47
66	Woman	Rural area	2 – disagree	5 – agree somewhat	6 – agree	6 – agree	4 – neither agree, nor disagree	No	Yes	4 – neither trust, nor distrust	2 – do not trust	4 – neither trust, nor distrust	6 – trust	2 – do not trust	1 – do not trust at all	4 – neither deteriorate, nor improve	Yes	7 – strongly agree	Single or divorced	Retired	500 –999 euros	1	Higher	Lithuanian	766.38
27	Man	Rural area	7 - strongly agree	7 - strongly agree	7 - strongly agree	4 – neither agree, nor disagree	7 - strongly agree	No	No	4 – neither trust, nor distrust	3 – do not trust somewhat	6 – trust	6 – trust	4 – neither trust, nor distrust	6 – trust	1 – deteriorate a lot	No	1 – strongly disagree	Single or divorced	Employed full-time	Prefer not to answer	3	Higher	Lithuanian	287.03
62	Woman	City or town	7 - strongly agree	7 - strongly agree	4 – neither agree, nor disagree	1 – strongly disagree	7 - strongly agree	No	No	1 – do not trust at all	6 – trust	4 – neither trust, nor distrust	6 – trust	4 – neither trust, nor distrust	5 – trust somewhat	1 – deteriorate a lot	Yes	4 - neither agree, nor disagree	Married or live with a partner	Self-employed	1000 – 1999 euros	2	Vocational	Lithuanian	624.84
28	Woman	City or town	1 – strongly disagree	6 – agree	6 – agree	2 – disagree	6 – agree	No	No	2 – do not trust	1 – do not trust at all	6 – trust	6 – trust	1 – do not trust at all	1 – do not trust at all	4 – neither deteriorate, nor improve	No	2 – disagree	Married or live with a partner	Employed full-time	500 –999 euros	3	Higher	Lithuanian	410.56
51	Man	City or town	7 - strongly agree	6 – agree	6 – agree	6 – agree	4 – neither agree, nor disagree	No	No	4 – neither trust, nor distrust	5 – trust somewhat	6 – trust	6 – trust	4 – neither trust, nor distrust	5 – trust somewhat	4 – neither deteriorate, nor improve	No	1 – strongly disagree	Married or live with a partner	Employed full-time	2000 – 2999 euros	3	Secondary	Russian	472.25
49	Woman	City or town	7 - strongly agree	5 – agree somewhat	6 – agree	1 – strongly disagree	6 – agree	No	No	2 – do not trust	2 – do not trust	1 – do not trust at all	6 – trust	5 – trust somewhat	2 – do not trust	1 – deteriorate a lot	Yes	1 – strongly disagree	Married or live with a partner	Employed full-time	Prefer not to answer	3	Higher	Lithuanian	449.5
20	Woman	City or town	5 – agree somewhat	6 – agree	2 – disagree	2 – disagree	5 – agree somewhat	No	No	2 – do not trust	3 – do not trust somewhat	1 – do not trust at all	6 – trust	1 – do not trust at all	2 – do not trust	1 – deteriorate a lot	Yes	1 – strongly disagree	Single or divorced	Student	Prefer not to answer	3	Secondary	Lithuanian	340.94
27	Woman	City or town	7 - strongly agree	6 – agree	4 – neither agree, nor disagree	4 – neither agree, nor disagree	4 – neither agree, nor disagree	No	No	3 – do not trust somewhat	5 – trust somewhat	5 – trust somewhat	6 – trust	3 – do not trust somewhat	4 – neither trust, nor distrust	1 – deteriorate a lot	Yes	1 – strongly disagree	Married or live with a partner	Employed full-time	Prefer not to answer	2	Higher	Lithuanian	326.31
82	Man	City or town	6 – agree	4 – neither agree, nor disagree	3 – disagree somawhat	5 – agree somewhat	5 – agree somewhat	No	No	1 – do not trust at all	3 – do not trust somewhat	2 – do not trust	6 – trust	4 – neither trust, nor distrust	2 – do not trust	3 – deteriorate somewhat	Somewhat	1 – strongly disagree	Married or live with a partner	Retired	500 –999 euros	2	Vocational	Lithuanian	4078.78
62	Woman	City or town	7 - strongly agree	4 – neither agree, nor disagree	4 – neither agree, nor disagree	5 – agree somewhat	4 – neither agree, nor disagree	No	No	3 – do not trust somewhat	5 – trust somewhat	5 – trust somewhat	6 – trust	5 – trust somewhat	5 – trust somewhat	3 – deteriorate somewhat	No	1 – strongly disagree	Married or live with a partner	Employed full-time	500 –999 euros	2	Vocational	Lithuanian	354.07
21	Woman	City or town	7 - strongly agree	6 – agree	5 – agree somewhat	3 – disagree somawhat	5 – agree somewhat	No	Yes	2 – do not trust	4 – neither trust, nor distrust	6 – trust	7 – trust completely	7 – trust completely	2 – do not trust	4 – neither deteriorate, nor improve	No	1 – strongly disagree	Single or divorced	Employed part-time	0 – 499 euros	1	Secondary	Lithuanian	376.77
38	Man	City or town	4 – neither agree, nor disagree	6 – agree	5 – agree somewhat	2 – disagree	6 – agree	No	No	2 – do not trust	5 – trust somewhat	3 – do not trust somewhat	5 – trust somewhat	4 – neither trust, nor distrust	3 – do not trust somewhat	2 – deteriorate	Yes	2 – disagree	Married or live with a partner	Employed full-time	2000 – 2999 euros	3	Higher	Lithuanian	259.18
74	Man	City or town	7 - strongly agree	4 – neither agree, nor disagree	4 – neither agree, nor disagree	2 – disagree	7 - strongly agree	No	No	4 – neither trust, nor distrust	5 – trust somewhat	4 – neither trust, nor distrust	7 – trust completely	5 – trust somewhat	2 – do not trust	2 – deteriorate	Somewhat	1 – strongly disagree	Married or live with a partner	Retired	1000 – 1999 euros	2	Higher	Lithuanian	964.81
30	Man	City or town	7 - strongly agree	6 – agree	6 – agree	4 – neither agree, nor disagree	4 – neither agree, nor disagree	No	Yes	4 – neither trust, nor distrust	4 – neither trust, nor distrust	6 – trust	6 – trust	6 – trust	4 – neither trust, nor distrust	4 – neither deteriorate, nor improve	No	1 – strongly disagree	Married or live with a partner	Employed full-time	Prefer not to answer	3	Higher	Lithuanian	302.81
38	Woman	Rural area	7 - strongly agree	7 - strongly agree	7 - strongly agree	5 – agree somewhat	2 – disagree	No	No	5 – trust somewhat	3 – do not trust somewhat	6 – trust	6 – trust	2 – do not trust	1 – do not trust at all	3 – deteriorate somewhat	Yes	4 - neither agree, nor disagree	Married or live with a partner	Employed full-time	Prefer not to answer	4	Higher	Lithuanian	491.3
37	Woman	Rural area	7 - strongly agree	6 – agree	7 - strongly agree	2 – disagree	6 – agree	Yes	Yes	2 – do not trust	5 – trust somewhat	7 – trust completely	7 – trust completely	7 – trust completely	5 – trust somewhat	3 – deteriorate somewhat	Somewhat	1 – strongly disagree	Married or live with a partner	Employed part-time	Prefer not to answer	4	Higher	Lithuanian	348.43
69	Man	Rural area	7 - strongly agree	2 – disagree	4 – neither agree, nor disagree	1 – strongly disagree	6 – agree	No	No	3 – do not trust somewhat	3 – do not trust somewhat	3 – do not trust somewhat	6 – trust	4 – neither trust, nor distrust	5 – trust somewhat	4 – neither deteriorate, nor improve	Yes	1 – strongly disagree	Single or divorced	Retired	0 – 499 euros	1	Higher	Lithuanian	439.76
55	Woman	City or town	5 – agree somewhat	5 – agree somewhat	5 – agree somewhat	2 – disagree	5 – agree somewhat	No	No	6 – trust	3 – do not trust somewhat	3 – do not trust somewhat	5 – trust somewhat	5 – trust somewhat	3 – do not trust somewhat	4 – neither deteriorate, nor improve	Yes	2 – disagree	Married or live with a partner	Employed full-time	1000 – 1999 euros	2	Higher	Lithuanian	961.96
23	Man	City or town	3 – disagree somawhat	6 – agree	6 – agree	2 – disagree	2 – disagree	No	Yes	3 – do not trust somewhat	3 – do not trust somewhat	3 – do not trust somewhat	5 – trust somewhat	2 – do not trust	2 – do not trust	4 – neither deteriorate, nor improve	Yes	1 – strongly disagree	Married or live with a partner	Student	500 –999 euros	2	Higher	Lithuanian	344.3
26	Woman	Rural area	1 – strongly disagree	5 – agree somewhat	5 – agree somewhat	2 – disagree	4 – neither agree, nor disagree	No	No	3 – do not trust somewhat	1 – do not trust at all	4 – neither trust, nor distrust	4 – neither trust, nor distrust	3 – do not trust somewhat	1 – do not trust at all	1 – deteriorate a lot	No	4 - neither agree, nor disagree	Married or live with a partner	Unemployed	500 –999 euros	4	Vocational	Lithuanian	515.89
73	Woman	City or town	7 - strongly agree	3 – disagree somawhat	5 – agree somewhat	3 – disagree somawhat	6 – agree	No	No	3 – do not trust somewhat	5 – trust somewhat	3 – do not trust somewhat	7 – trust completely	6 – trust	6 – trust	4 – neither deteriorate, nor improve	No	1 – strongly disagree	Single or divorced	Retired	500 –999 euros	1	Higher	Lithuanian	530.11
49	Man	City or town	7 - strongly agree	5 – agree somewhat	4 – neither agree, nor disagree	4 – neither agree, nor disagree	6 – agree	No	No	4 – neither trust, nor distrust	2 – do not trust	2 – do not trust	6 – trust	2 – do not trust	2 – do not trust	1 – deteriorate a lot	No	2 – disagree	Single or divorced	Other	Prefer not to answer	1	Vocational	Lithuanian	434.13
60	Man	Rural area	7 - strongly agree	3 – disagree somawhat	3 – disagree somawhat	3 – disagree somawhat	6 – agree	No	No	5 – trust somewhat	6 – trust	5 – trust somewhat	6 – trust	5 – trust somewhat	4 – neither trust, nor distrust	3 – deteriorate somewhat	Somewhat	1 – strongly disagree	Married or live with a partner	Employed full-time	1000 – 1999 euros	2	Higher	Lithuanian	429.11
28	Woman	City or town	5 – agree somewhat	6 – agree	6 – agree	4 – neither agree, nor disagree	1 – strongly disagree	No	No	4 – neither trust, nor distrust	5 – trust somewhat	3 – do not trust somewhat	4 – neither trust, nor distrust	3 – do not trust somewhat	2 – do not trust	2 – deteriorate	Yes	1 – strongly disagree	Single or divorced	Employed full-time	500 –999 euros	2	Higher	Lithuanian	274.14
85	Man	City or town	7 - strongly agree	3 – disagree somawhat	3 – disagree somawhat	4 – neither agree, nor disagree	7 - strongly agree	No	No	6 – trust	7 – trust completely	5 – trust somewhat	7 – trust completely	4 – neither trust, nor distrust	5 – trust somewhat	3 – deteriorate somewhat	Yes	1 – strongly disagree	Married or live with a partner	Retired	1000 – 1999 euros	2	Higher	Lithuanian	1058.8
61	Woman	City or town	6 – agree	6 – agree	6 – agree	1 – strongly disagree	2 – disagree	No	No	3 – do not trust somewhat	5 – trust somewhat	5 – trust somewhat	7 – trust completely	5 – trust somewhat	3 – do not trust somewhat	1 – deteriorate a lot	No	1 – strongly disagree	Single or divorced	Employed full-time	500 –999 euros	1	Higher	Lithuanian	437.83
61	Man	City or town	7 - strongly agree	4 – neither agree, nor disagree	4 – neither agree, nor disagree	3 – disagree somawhat	6 – agree	No	No	2 – do not trust	6 – trust	6 – trust	6 – trust	6 – trust	6 – trust	2 – deteriorate	No	4 - neither agree, nor disagree	Married or live with a partner	Retired	Prefer not to answer	2	Vocational	Polish	598.47
73	Woman	City or town	6 – agree	4 – neither agree, nor disagree	4 – neither agree, nor disagree	1 – strongly disagree	6 – agree	No	No	5 – trust somewhat	6 – trust	5 – trust somewhat	6 – trust	4 – neither trust, nor distrust	4 – neither trust, nor distrust	2 – deteriorate	Somewhat	2 – disagree	Single or divorced	Retired	500 –999 euros	1	Higher	Lithuanian	457.54
61	Woman	City or town	4 – neither agree, nor disagree	2 – disagree	3 – disagree somawhat	4 – neither agree, nor disagree	4 – neither agree, nor disagree	No	Yes	2 – do not trust	3 – do not trust somewhat	3 – do not trust somewhat	4 – neither trust, nor distrust	4 – neither trust, nor distrust	4 – neither trust, nor distrust	3 – deteriorate somewhat	Somewhat	4 - neither agree, nor disagree	Married or live with a partner	Employed part-time	Prefer not to answer	2	Vocational	Lithuanian	429.36
28	Woman	City or town	1 – strongly disagree	7 - strongly agree	7 - strongly agree	6 – agree	1 – strongly disagree	Yes	No	4 – neither trust, nor distrust	3 – do not trust somewhat	3 – do not trust somewhat	7 – trust completely	3 – do not trust somewhat	3 – do not trust somewhat	1 – deteriorate a lot	No	4 - neither agree, nor disagree	Married or live with a partner	Employed part-time	500 –999 euros	2	Higher	Russian	407.71
24	Man	City or town	4 – neither agree, nor disagree	6 – agree	6 – agree	5 – agree somewhat	5 – agree somewhat	No	Yes	3 – do not trust somewhat	5 – trust somewhat	5 – trust somewhat	6 – trust	5 – trust somewhat	3 – do not trust somewhat	2 – deteriorate	No	1 – strongly disagree	Married or live with a partner	Employed full-time	500 –999 euros	2	Higher	Lithuanian	507.37
55	Woman	Rural area	6 – agree	6 – agree	1 – strongly disagree	2 – disagree	6 – agree	No	No	4 – neither trust, nor distrust	5 – trust somewhat	5 – trust somewhat	6 – trust	3 – do not trust somewhat	3 – do not trust somewhat	4 – neither deteriorate, nor improve	Somewhat	1 – strongly disagree	Single or divorced	Unemployed	Prefer not to answer	1	Higher	Lithuanian	382.42
51	Woman	City or town	4 – neither agree, nor disagree	6 – agree	6 – agree	5 – agree somewhat	4 – neither agree, nor disagree	No	No	4 – neither trust, nor distrust	3 – do not trust somewhat	3 – do not trust somewhat	5 – trust somewhat	2 – do not trust	5 – trust somewhat	3 – deteriorate somewhat	No	1 – strongly disagree	Married or live with a partner	Employed full-time	1000 – 1999 euros	3	Higher	Lithuanian	1056.77
48	Woman	City or town	7 - strongly agree	6 – agree	6 – agree	4 – neither agree, nor disagree	4 – neither agree, nor disagree	No	No	4 – neither trust, nor distrust	4 – neither trust, nor distrust	4 – neither trust, nor distrust	4 – neither trust, nor distrust	4 – neither trust, nor distrust	4 – neither trust, nor distrust	2 – deteriorate	No	2 – disagree	Single or divorced	Employed full-time	500 –999 euros	3	Higher	Lithuanian	435.35
70	Man	City or town	7 - strongly agree	6 – agree	6 – agree	2 – disagree	7 - strongly agree	No	No	2 – do not trust	5 – trust somewhat	5 – trust somewhat	7 – trust completely	3 – do not trust somewhat	6 – trust	4 – neither deteriorate, nor improve	Yes	1 – strongly disagree	Married or live with a partner	Retired	500 –999 euros	2	Higher	Lithuanian	793.85
30	Woman	City or town	1 – strongly disagree	4 – neither agree, nor disagree	4 – neither agree, nor disagree	7 - strongly agree	1 – strongly disagree	No	No	1 – do not trust at all	1 – do not trust at all	1 – do not trust at all	5 – trust somewhat	1 – do not trust at all	1 – do not trust at all	1 – deteriorate a lot	No	4 - neither agree, nor disagree	Married or live with a partner	Other	Prefer not to answer	2	Vocational	Lithuanian	308.43
71	Woman	City or town	4 – neither agree, nor disagree	7 - strongly agree	5 – agree somewhat	4 – neither agree, nor disagree	3 – disagree somawhat	No	No	2 – do not trust	4 – neither trust, nor distrust	4 – neither trust, nor distrust	5 – trust somewhat	4 – neither trust, nor distrust	2 – do not trust	4 – neither deteriorate, nor improve	Yes	1 – strongly disagree	Single or divorced	Retired	Prefer not to answer	1	Higher	Lithuanian	673.55
67	Woman	City or town	7 - strongly agree	3 – disagree somawhat	3 – disagree somawhat	2 – disagree	7 - strongly agree	No	No	4 – neither trust, nor distrust	6 – trust	6 – trust	6 – trust	6 – trust	6 – trust	4 – neither deteriorate, nor improve	No	4 - neither agree, nor disagree	Married or live with a partner	Retired	500 –999 euros	2	Vocational	Lithuanian	707.07
26	Man	City or town	4 – neither agree, nor disagree	6 – agree	5 – agree somewhat	5 – agree somewhat	3 – disagree somawhat	No	No	3 – do not trust somewhat	4 – neither trust, nor distrust	4 – neither trust, nor distrust	6 – trust	4 – neither trust, nor distrust	5 – trust somewhat	4 – neither deteriorate, nor improve	Yes	1 – strongly disagree	Single or divorced	Employed full-time	1000 – 1999 euros	2	Higher	Lithuanian	1341.88
32	Man	City or town	4 – neither agree, nor disagree	3 – disagree somawhat	4 – neither agree, nor disagree	4 – neither agree, nor disagree	3 – disagree somawhat	No	No	3 – do not trust somewhat	4 – neither trust, nor distrust	4 – neither trust, nor distrust	4 – neither trust, nor distrust	4 – neither trust, nor distrust	4 – neither trust, nor distrust	4 – neither deteriorate, nor improve	No	4 - neither agree, nor disagree	Married or live with a partner	Employed full-time	Prefer not to answer	2	Higher	Lithuanian	95.56
72	Woman	Rural area	7 - strongly agree	2 – disagree	6 – agree	1 – strongly disagree	1 – strongly disagree	No	No	2 – do not trust	4 – neither trust, nor distrust	6 – trust	7 – trust completely	5 – trust somewhat	4 – neither trust, nor distrust	2 – deteriorate	Somewhat	4 - neither agree, nor disagree	Single or divorced	Retired	0 – 499 euros	1	Higher	Lithuanian	527.93
72	Woman	City or town	7 - strongly agree	6 – agree	7 - strongly agree	1 – strongly disagree	5 – agree somewhat	No	No	4 – neither trust, nor distrust	5 – trust somewhat	6 – trust	6 – trust	6 – trust	6 – trust	4 – neither deteriorate, nor improve	Somewhat	1 – strongly disagree	Married or live with a partner	Employed full-time	1000 – 1999 euros	2	Higher	Polish	637.91
46	Man	City or town	7 - strongly agree	7 - strongly agree	4 – neither agree, nor disagree	5 – agree somewhat	7 - strongly agree	No	No	5 – trust somewhat	6 – trust	7 – trust completely	7 – trust completely	6 – trust	5 – trust somewhat	4 – neither deteriorate, nor improve	Yes	1 – strongly disagree	Single or divorced	Self-employed	500 –999 euros	3	Vocational	Lithuanian	517.22
61	Man	City or town	7 - strongly agree	6 – agree	6 – agree	3 – disagree somawhat	6 – agree	No	No	2 – do not trust	6 – trust	7 – trust completely	7 – trust completely	5 – trust somewhat	6 – trust	3 – deteriorate somewhat	Yes	1 – strongly disagree	Married or live with a partner	Employed full-time	2000 – 2999 euros	2	Higher	Lithuanian	469.06
21	Man	City or town	1 – strongly disagree	5 – agree somewhat	6 – agree	6 – agree	2 – disagree	No	Yes	5 – trust somewhat	6 – trust	6 – trust	7 – trust completely	7 – trust completely	2 – do not trust	4 – neither deteriorate, nor improve	Yes	1 – strongly disagree	Single or divorced	Student	Prefer not to answer	6	Secondary	Lithuanian	428.93
28	Woman	City or town	7 - strongly agree	6 – agree	5 – agree somewhat	2 – disagree	7 - strongly agree	No	No	4 – neither trust, nor distrust	6 – trust	6 – trust	7 – trust completely	6 – trust	4 – neither trust, nor distrust	4 – neither deteriorate, nor improve	Yes	1 – strongly disagree	Single or divorced	Employed full-time	1000 – 1999 euros	2	Higher	Lithuanian	560.22
59	Woman	City or town	7 - strongly agree	6 – agree	6 – agree	3 – disagree somawhat	6 – agree	No	No	5 – trust somewhat	6 – trust	6 – trust	6 – trust	6 – trust	5 – trust somewhat	2 – deteriorate	Yes	1 – strongly disagree	Single or divorced	Employed full-time	1000 – 1999 euros	4	Higher	Lithuanian	415.9
73	Man	City or town	7 - strongly agree	5 – agree somewhat	6 – agree	5 – agree somewhat	7 - strongly agree	No	No	4 – neither trust, nor distrust	6 – trust	6 – trust	6 – trust	6 – trust	6 – trust	2 – deteriorate	Yes	2 – disagree	Married or live with a partner	Retired	0 – 499 euros	2	Vocational	Lithuanian	649.67
36	Man	City or town	7 - strongly agree	6 – agree	6 – agree	4 – neither agree, nor disagree	3 – disagree somawhat	No	No	4 – neither trust, nor distrust	6 – trust	6 – trust	7 – trust completely	6 – trust	5 – trust somewhat	4 – neither deteriorate, nor improve	No	1 – strongly disagree	Single or divorced	Other	1000 – 1999 euros	1	Secondary	Lithuanian	795.99
32	Woman	City or town	7 - strongly agree	6 – agree	5 – agree somewhat	2 – disagree	7 - strongly agree	No	No	2 – do not trust	4 – neither trust, nor distrust	5 – trust somewhat	7 – trust completely	6 – trust	6 – trust	3 – deteriorate somewhat	Yes	1 – strongly disagree	Married or live with a partner	Employed full-time	Prefer not to answer	3	Higher	Lithuanian	315.59
62	Woman	City or town	7 - strongly agree	6 – agree	6 – agree	4 – neither agree, nor disagree	6 – agree	No	Yes	2 – do not trust	6 – trust	5 – trust somewhat	6 – trust	4 – neither trust, nor distrust	3 – do not trust somewhat	3 – deteriorate somewhat	Yes	1 – strongly disagree	Married or live with a partner	Self-employed	1000 – 1999 euros	2	Higher	Lithuanian	493.14
75	Woman	City or town	6 – agree	5 – agree somewhat	6 – agree	2 – disagree	7 - strongly agree	No	No	5 – trust somewhat	6 – trust	6 – trust	6 – trust	5 – trust somewhat	4 – neither trust, nor distrust	4 – neither deteriorate, nor improve	Yes	2 – disagree	Married or live with a partner	Retired	1000 – 1999 euros	2	Higher	Lithuanian	461.12
79	Man	City or town	7 - strongly agree	7 - strongly agree	5 – agree somewhat	1 – strongly disagree	7 - strongly agree	No	No	2 – do not trust	1 – do not trust at all	2 – do not trust	6 – trust	4 – neither trust, nor distrust	2 – do not trust	2 – deteriorate	No	1 – strongly disagree	Married or live with a partner	Employed part-time	Prefer not to answer	1	Higher	Lithuanian	802.41
50	Man	City or town	1 – strongly disagree	1 – strongly disagree	1 – strongly disagree	1 – strongly disagree	7 - strongly agree	Yes	Yes	5 – trust somewhat	1 – do not trust at all	1 – do not trust at all	5 – trust somewhat	2 – do not trust	1 – do not trust at all	1 – deteriorate a lot	No	1 – strongly disagree	Single or divorced	Other	0 – 499 euros	2	Secondary	Lithuanian	418.92
48	Man	Rural area	7 - strongly agree	5 – agree somewhat	6 – agree	3 – disagree somawhat	5 – agree somewhat	No	No	4 – neither trust, nor distrust	5 – trust somewhat	5 – trust somewhat	6 – trust	4 – neither trust, nor distrust	4 – neither trust, nor distrust	3 – deteriorate somewhat	Yes	1 – strongly disagree	Married or live with a partner	Employed full-time	2000 – 2999 euros	4	Higher	Lithuanian	607.9
47	Woman	City or town	5 – agree somewhat	4 – neither agree, nor disagree	5 – agree somewhat	2 – disagree	6 – agree	No	No	2 – do not trust	5 – trust somewhat	6 – trust	6 – trust	5 – trust somewhat	3 – do not trust somewhat	2 – deteriorate	Yes	4 - neither agree, nor disagree	Married or live with a partner	Employed full-time	1000 – 1999 euros	3	Higher	Lithuanian	354.62
65	Woman	City or town	7 - strongly agree	3 – disagree somawhat	3 – disagree somawhat	5 – agree somewhat	6 – agree	No	No	2 – do not trust	3 – do not trust somewhat	2 – do not trust	6 – trust	4 – neither trust, nor distrust	3 – do not trust somewhat	2 – deteriorate	Yes	4 - neither agree, nor disagree	Married or live with a partner	Employed full-time	1000 – 1999 euros	2	Higher	Lithuanian	627.45
76	Woman	City or town	7 - strongly agree	4 – neither agree, nor disagree	5 – agree somewhat	1 – strongly disagree	5 – agree somewhat	No	No	5 – trust somewhat	7 – trust completely	5 – trust somewhat	7 – trust completely	4 – neither trust, nor distrust	5 – trust somewhat	4 – neither deteriorate, nor improve	Yes	1 – strongly disagree	Single or divorced	Retired	500 –999 euros	1	Higher	Lithuanian	444.54
65	Woman	City or town	7 - strongly agree	6 – agree	5 – agree somewhat	2 – disagree	7 - strongly agree	No	No	4 – neither trust, nor distrust	6 – trust	5 – trust somewhat	7 – trust completely	6 – trust	5 – trust somewhat	4 – neither deteriorate, nor improve	No	1 – strongly disagree	Married or live with a partner	Retired	1000 – 1999 euros	2	Higher	Lithuanian	540.99
26	Man	Rural area	4 – neither agree, nor disagree	5 – agree somewhat	5 – agree somewhat	4 – neither agree, nor disagree	5 – agree somewhat	No	No	4 – neither trust, nor distrust	2 – do not trust	3 – do not trust somewhat	5 – trust somewhat	2 – do not trust	6 – trust	2 – deteriorate	No	1 – strongly disagree	Married or live with a partner	Employed full-time	1000 – 1999 euros	3	Higher	Lithuanian	364.67
41	Man	City or town	7 - strongly agree	7 - strongly agree	7 - strongly agree	1 – strongly disagree	1 – strongly disagree	No	No	1 – do not trust at all	3 – do not trust somewhat	3 – do not trust somewhat	4 – neither trust, nor distrust	7 – trust completely	4 – neither trust, nor distrust	1 – deteriorate a lot	No	1 – strongly disagree	Married or live with a partner	Unemployed	500 –999 euros	4	Secondary	Lithuanian	429.24
27	Man	City or town	5 – agree somewhat	6 – agree	6 – agree	5 – agree somewhat	2 – disagree	Yes	No	2 – do not trust	4 – neither trust, nor distrust	6 – trust	7 – trust completely	3 – do not trust somewhat	5 – trust somewhat	3 – deteriorate somewhat	Yes	1 – strongly disagree	Single or divorced	Employed full-time	Prefer not to answer	2	Higher	Lithuanian	478.25
72	Man	City or town	7 - strongly agree	5 – agree somewhat	6 – agree	5 – agree somewhat	6 – agree	No	No	5 – trust somewhat	6 – trust	6 – trust	7 – trust completely	5 – trust somewhat	6 – trust	2 – deteriorate	Yes	1 – strongly disagree	Married or live with a partner	Retired	1000 – 1999 euros	3	Higher	Lithuanian	574.1
73	Man	City or town	2 – disagree	6 – agree	6 – agree	5 – agree somewhat	4 – neither agree, nor disagree	No	No	4 – neither trust, nor distrust	4 – neither trust, nor distrust	4 – neither trust, nor distrust	5 – trust somewhat	4 – neither trust, nor distrust	5 – trust somewhat	4 – neither deteriorate, nor improve	Yes	4 - neither agree, nor disagree	Single or divorced	Retired	Prefer not to answer	1	Higher	Lithuanian	884.31
23	Woman	City or town	7 - strongly agree	7 - strongly agree	4 – neither agree, nor disagree	2 – disagree	7 - strongly agree	No	No	2 – do not trust	3 – do not trust somewhat	1 – do not trust at all	6 – trust	3 – do not trust somewhat	2 – do not trust	1 – deteriorate a lot	No	1 – strongly disagree	Married or live with a partner	Employed full-time	0 – 499 euros	4	Higher	Lithuanian	446.77
26	Man	City or town	2 – disagree	5 – agree somewhat	5 – agree somewhat	6 – agree	4 – neither agree, nor disagree	No	No	4 – neither trust, nor distrust	2 – do not trust	1 – do not trust at all	2 – do not trust	1 – do not trust at all	1 – do not trust at all	3 – deteriorate somewhat	Yes	2 – disagree	Single or divorced	Employed full-time	1000 – 1999 euros	1	Higher	Lithuanian	417.38
32	Man	City or town	5 – agree somewhat	5 – agree somewhat	5 – agree somewhat	4 – neither agree, nor disagree	7 - strongly agree	No	No	4 – neither trust, nor distrust	4 – neither trust, nor distrust	4 – neither trust, nor distrust	5 – trust somewhat	4 – neither trust, nor distrust	2 – do not trust	2 – deteriorate	No	1 – strongly disagree	Married or live with a partner	Employed full-time	Prefer not to answer	3	Higher	Lithuanian	431.71
25	Man	City or town	7 - strongly agree	7 - strongly agree	7 - strongly agree	4 – neither agree, nor disagree	4 – neither agree, nor disagree	No	No	4 – neither trust, nor distrust	6 – trust	5 – trust somewhat	7 – trust completely	7 – trust completely	6 – trust	3 – deteriorate somewhat	No	1 – strongly disagree	Married or live with a partner	Employed full-time	1000 – 1999 euros	2	Higher	Lithuanian	387.26
72	Woman	City or town	7 - strongly agree	2 – disagree	6 – agree	2 – disagree	6 – agree	No	No	5 – trust somewhat	6 – trust	5 – trust somewhat	7 – trust completely	5 – trust somewhat	5 – trust somewhat	4 – neither deteriorate, nor improve	Yes	1 – strongly disagree	Single or divorced	Retired	0 – 499 euros	1	Higher	Lithuanian	614.3
70	Man	City or town	7 - strongly agree	7 - strongly agree	7 - strongly agree	2 – disagree	2 – disagree	No	No	5 – trust somewhat	6 – trust	7 – trust completely	7 – trust completely	6 – trust	5 – trust somewhat	2 – deteriorate	Somewhat	1 – strongly disagree	Married or live with a partner	Employed full-time	2000 – 2999 euros	3	Higher	Lithuanian	529.3
56	Woman	City or town	7 - strongly agree	5 – agree somewhat	5 – agree somewhat	3 – disagree somawhat	7 - strongly agree	No	No	3 – do not trust somewhat	4 – neither trust, nor distrust	3 – do not trust somewhat	6 – trust	2 – do not trust	6 – trust	4 – neither deteriorate, nor improve	Yes	2 – disagree	Married or live with a partner	Employed full-time	500 –999 euros	2	Higher	Lithuanian	1276.71
61	Man	Rural area	1 – strongly disagree	1 – strongly disagree	1 – strongly disagree	1 – strongly disagree	1 – strongly disagree	No	No	7 – trust completely	7 – trust completely	7 – trust completely	7 – trust completely	7 – trust completely	7 – trust completely	4 – neither deteriorate, nor improve	No	1 – strongly disagree	Single or divorced	Other	0 – 499 euros	1	Secondary	Lithuanian	361.67
53	Man	City or town	7 - strongly agree	4 – neither agree, nor disagree	5 – agree somewhat	4 – neither agree, nor disagree	6 – agree	No	No	4 – neither trust, nor distrust	4 – neither trust, nor distrust	4 – neither trust, nor distrust	5 – trust somewhat	4 – neither trust, nor distrust	4 – neither trust, nor distrust	1 – deteriorate a lot	No	3 – disagree somawhat	Married or live with a partner	Employed full-time	Prefer not to answer	2	Higher	Polish	9703.02
27	Woman	City or town	5 – agree somewhat	7 - strongly agree	7 - strongly agree	2 – disagree	5 – agree somewhat	No	No	3 – do not trust somewhat	3 – do not trust somewhat	3 – do not trust somewhat	5 – trust somewhat	4 – neither trust, nor distrust	3 – do not trust somewhat	3 – deteriorate somewhat	No	1 – strongly disagree	Married or live with a partner	Employed full-time	1000 – 1999 euros	2	Higher	Lithuanian	311.02
62	Woman	City or town	6 – agree	6 – agree	6 – agree	2 – disagree	6 – agree	No	No	4 – neither trust, nor distrust	5 – trust somewhat	5 – trust somewhat	6 – trust	5 – trust somewhat	6 – trust	4 – neither deteriorate, nor improve	Yes	2 – disagree	Married or live with a partner	Employed full-time	1000 – 1999 euros	2	Higher	Lithuanian	580.29
64	Man	City or town	7 - strongly agree	2 – disagree	4 – neither agree, nor disagree	1 – strongly disagree	7 - strongly agree	No	No	3 – do not trust somewhat	4 – neither trust, nor distrust	5 – trust somewhat	6 – trust	4 – neither trust, nor distrust	2 – do not trust	3 – deteriorate somewhat	Somewhat	1 – strongly disagree	Married or live with a partner	Retired	1000 – 1999 euros	3	Higher	Lithuanian	545.01
41	Man	City or town	6 – agree	4 – neither agree, nor disagree	4 – neither agree, nor disagree	3 – disagree somawhat	4 – neither agree, nor disagree	No	No	2 – do not trust	1 – do not trust at all	1 – do not trust at all	3 – do not trust somewhat	3 – do not trust somewhat	5 – trust somewhat	4 – neither deteriorate, nor improve	No	1 – strongly disagree	Married or live with a partner	Employed full-time	1000 – 1999 euros	4	Higher	Lithuanian	445.35
69	Man	City or town	7 - strongly agree	4 – neither agree, nor disagree	4 – neither agree, nor disagree	5 – agree somewhat	6 – agree	No	No	5 – trust somewhat	6 – trust	4 – neither trust, nor distrust	7 – trust completely	7 – trust completely	6 – trust	4 – neither deteriorate, nor improve	Yes	1 – strongly disagree	Married or live with a partner	Retired	500 –999 euros	2	Higher	Lithuanian	582.94
56	Woman	City or town	7 - strongly agree	2 – disagree	7 - strongly agree	4 – neither agree, nor disagree	3 – disagree somawhat	Yes	Yes	4 – neither trust, nor distrust	6 – trust	6 – trust	7 – trust completely	5 – trust somewhat	5 – trust somewhat	3 – deteriorate somewhat	Somewhat	1 – strongly disagree	Single or divorced	Employed part-time	0 – 499 euros	2	Higher	Lithuanian	709.88
81	Woman	Rural area	7 - strongly agree	6 – agree	6 – agree	2 – disagree	7 - strongly agree	No	No	2 – do not trust	6 – trust	7 – trust completely	6 – trust	7 – trust completely	5 – trust somewhat	2 – deteriorate	Yes	1 – strongly disagree	Married or live with a partner	Retired	1000 – 1999 euros	2	Higher	Polish	1243.24
84	Man	City or town	7 - strongly agree	6 – agree	6 – agree	1 – strongly disagree	6 – agree	No	No	2 – do not trust	6 – trust	6 – trust	6 – trust	4 – neither trust, nor distrust	5 – trust somewhat	4 – neither deteriorate, nor improve	No	2 – disagree	Married or live with a partner	Retired	500 –999 euros	2	Secondary	Lithuanian	878.84
89	Man	Rural area	7 - strongly agree	2 – disagree	5 – agree somewhat	2 – disagree	7 - strongly agree	No	No	3 – do not trust somewhat	5 – trust somewhat	5 – trust somewhat	7 – trust completely	5 – trust somewhat	5 – trust somewhat	2 – deteriorate	Yes	4 - neither agree, nor disagree	Married or live with a partner	Retired	1000 – 1999 euros	2	Higher	Lithuanian	1340.94
31	Man	City or town	7 - strongly agree	6 – agree	6 – agree	5 – agree somewhat	4 – neither agree, nor disagree	No	No	3 – do not trust somewhat	5 – trust somewhat	5 – trust somewhat	7 – trust completely	5 – trust somewhat	5 – trust somewhat	2 – deteriorate	Somewhat	1 – strongly disagree	Married or live with a partner	Self-employed	Prefer not to answer	4	Higher	Lithuanian	384.8
45	Woman	City or town	5 – agree somewhat	5 – agree somewhat	5 – agree somewhat	4 – neither agree, nor disagree	4 – neither agree, nor disagree	Yes	No	3 – do not trust somewhat	5 – trust somewhat	6 – trust	7 – trust completely	5 – trust somewhat	4 – neither trust, nor distrust	3 – deteriorate somewhat	No	1 – strongly disagree	Married or live with a partner	Employed full-time	1000 – 1999 euros	3	Higher	Lithuanian	652.08
38	Man	City or town	6 – agree	5 – agree somewhat	5 – agree somewhat	6 – agree	5 – agree somewhat	No	Yes	6 – trust	5 – trust somewhat	6 – trust	5 – trust somewhat	6 – trust	6 – trust	6 – improve	Yes	1 – strongly disagree	Single or divorced	Unemployed	0 – 499 euros	4	Vocational	Lithuanian	245.86
75	Man	City or town	7 - strongly agree	5 – agree somewhat	5 – agree somewhat	2 – disagree	7 - strongly agree	No	Yes	4 – neither trust, nor distrust	3 – do not trust somewhat	3 – do not trust somewhat	4 – neither trust, nor distrust	5 – trust somewhat	6 – trust	4 – neither deteriorate, nor improve	No	3 – disagree somawhat	Single or divorced	Retired	0 – 499 euros	1	Higher	Lithuanian	727.69
70	Woman	City or town	7 - strongly agree	3 – disagree somawhat	6 – agree	6 – agree	5 – agree somewhat	No	Yes	3 – do not trust somewhat	3 – do not trust somewhat	3 – do not trust somewhat	6 – trust	2 – do not trust	3 – do not trust somewhat	3 – deteriorate somewhat	Somewhat	1 – strongly disagree	Single or divorced	Employed part-time	1000 – 1999 euros	1	Higher	Lithuanian	537.31
68	Woman	City or town	7 - strongly agree	6 – agree	6 – agree	2 – disagree	7 - strongly agree	No	No	2 – do not trust	6 – trust	6 – trust	7 – trust completely	6 – trust	6 – trust	4 – neither deteriorate, nor improve	Somewhat	1 – strongly disagree	Married or live with a partner	Retired	1000 – 1999 euros	2	Higher	Lithuanian	642.37
62	Man	City or town	1 – strongly disagree	1 – strongly disagree	6 – agree	5 – agree somewhat	3 – disagree somawhat	No	Yes	1 – do not trust at all	2 – do not trust	1 – do not trust at all	5 – trust somewhat	1 – do not trust at all	2 – do not trust	4 – neither deteriorate, nor improve	Yes	1 – strongly disagree	Single or divorced	Unemployed	0 – 499 euros	1	Higher	Lithuanian	380.37
27	Woman	City or town	4 – neither agree, nor disagree	6 – agree	6 – agree	4 – neither agree, nor disagree	4 – neither agree, nor disagree	No	Yes	3 – do not trust somewhat	2 – do not trust	2 – do not trust	5 – trust somewhat	2 – do not trust	2 – do not trust	3 – deteriorate somewhat	No	2 – disagree	Single or divorced	Employed full-time	500 –999 euros	1	Higher	Lithuanian	635.6
72	Woman	Rural area	7 - strongly agree	5 – agree somewhat	5 – agree somewhat	2 – disagree	7 - strongly agree	No	No	2 – do not trust	6 – trust	6 – trust	7 – trust completely	4 – neither trust, nor distrust	5 – trust somewhat	4 – neither deteriorate, nor improve	No	1 – strongly disagree	Single or divorced	Retired	500 –999 euros	1	Higher	Lithuanian	640.84
46	Man	City or town	6 – agree	6 – agree	6 – agree	5 – agree somewhat	2 – disagree	No	No	6 – trust	6 – trust	6 – trust	6 – trust	6 – trust	4 – neither trust, nor distrust	3 – deteriorate somewhat	No	1 – strongly disagree	Married or live with a partner	Employed full-time	1000 – 1999 euros	3	Vocational	Lithuanian	406.52
46	Woman	City or town	7 - strongly agree	5 – agree somewhat	5 – agree somewhat	2 – disagree	6 – agree	No	No	4 – neither trust, nor distrust	5 – trust somewhat	5 – trust somewhat	6 – trust	5 – trust somewhat	5 – trust somewhat	3 – deteriorate somewhat	Yes	2 – disagree	Married or live with a partner	Employed full-time	2000 – 2999 euros	3	Higher	Lithuanian	2325.51
73	Woman	City or town	7 - strongly agree	6 – agree	5 – agree somewhat	5 – agree somewhat	7 - strongly agree	No	No	5 – trust somewhat	6 – trust	6 – trust	6 – trust	6 – trust	5 – trust somewhat	4 – neither deteriorate, nor improve	Yes	1 – strongly disagree	Single or divorced	Retired	500 –999 euros	1	Higher	Lithuanian	899.64
72	Man	City or town	6 – agree	6 – agree	6 – agree	3 – disagree somawhat	7 - strongly agree	No	No	4 – neither trust, nor distrust	6 – trust	5 – trust somewhat	7 – trust completely	5 – trust somewhat	6 – trust	4 – neither deteriorate, nor improve	Somewhat	1 – strongly disagree	Married or live with a partner	Employed full-time	1000 – 1999 euros	2	Higher	Lithuanian	788.53
71	Woman	City or town	7 - strongly agree	6 – agree	6 – agree	2 – disagree	7 - strongly agree	No	No	5 – trust somewhat	6 – trust	6 – trust	6 – trust	5 – trust somewhat	5 – trust somewhat	4 – neither deteriorate, nor improve	No	4 - neither agree, nor disagree	Married or live with a partner	Retired	500 –999 euros	2	Higher	Lithuanian	501.44
72	Woman	City or town	7 - strongly agree	5 – agree somewhat	4 – neither agree, nor disagree	2 – disagree	7 - strongly agree	No	No	2 – do not trust	4 – neither trust, nor distrust	5 – trust somewhat	4 – neither trust, nor distrust	5 – trust somewhat	1 – do not trust at all	2 – deteriorate	No	4 - neither agree, nor disagree	Married or live with a partner	Retired	500 –999 euros	2	Secondary	Lithuanian	758.67
35	Woman	City or town	7 - strongly agree	5 – agree somewhat	6 – agree	1 – strongly disagree	7 - strongly agree	No	Yes	5 – trust somewhat	5 – trust somewhat	2 – do not trust	6 – trust	5 – trust somewhat	2 – do not trust	4 – neither deteriorate, nor improve	Yes	4 - neither agree, nor disagree	Married or live with a partner	Other	2000 – 2999 euros	4	Higher	Lithuanian	723.14
72	Man	City or town	7 - strongly agree	2 – disagree	2 – disagree	4 – neither agree, nor disagree	7 - strongly agree	No	No	5 – trust somewhat	6 – trust	4 – neither trust, nor distrust	7 – trust completely	1 – do not trust at all	3 – do not trust somewhat	1 – deteriorate a lot	Yes	1 – strongly disagree	Married or live with a partner	Retired	500 –999 euros	2	Higher	Lithuanian	758.13
69	Woman	City or town	7 - strongly agree	5 – agree somewhat	5 – agree somewhat	2 – disagree	4 – neither agree, nor disagree	No	No	4 – neither trust, nor distrust	6 – trust	6 – trust	7 – trust completely	6 – trust	6 – trust	2 – deteriorate	Yes	1 – strongly disagree	Single or divorced	Retired	500 –999 euros	4	Higher	Lithuanian	496.72
49	Man	Rural area	7 - strongly agree	2 – disagree	7 - strongly agree	5 – agree somewhat	2 – disagree	No	No	4 – neither trust, nor distrust	5 – trust somewhat	6 – trust	7 – trust completely	6 – trust	6 – trust	4 – neither deteriorate, nor improve	Yes	1 – strongly disagree	Single or divorced	Other	More than 3000 euros	4	Secondary	Lithuanian	2006.95
44	Man	Rural area	1 – strongly disagree	7 - strongly agree	7 - strongly agree	7 - strongly agree	1 – strongly disagree	Yes	No	1 – do not trust at all	1 – do not trust at all	1 – do not trust at all	7 – trust completely	1 – do not trust at all	1 – do not trust at all	4 – neither deteriorate, nor improve	No	4 - neither agree, nor disagree	Married or live with a partner	Self-employed	2000 – 2999 euros	5	Basic	Lithuanian	440.26
65	Woman	City or town	3 – disagree somawhat	6 – agree	6 – agree	4 – neither agree, nor disagree	6 – agree	No	No	4 – neither trust, nor distrust	4 – neither trust, nor distrust	3 – do not trust somewhat	6 – trust	4 – neither trust, nor distrust	3 – do not trust somewhat	4 – neither deteriorate, nor improve	No	4 - neither agree, nor disagree	Married or live with a partner	Retired	0 – 499 euros	2	Secondary	Lithuanian	1035.63
27	Man	City or town	4 – neither agree, nor disagree	7 - strongly agree	5 – agree somewhat	2 – disagree	6 – agree	No	No	4 – neither trust, nor distrust	6 – trust	6 – trust	7 – trust completely	6 – trust	6 – trust	2 – deteriorate	Yes	1 – strongly disagree	Single or divorced	Unemployed	1000 – 1999 euros	3	Higher	Lithuanian	1989.36
66	Woman	City or town	7 - strongly agree	7 - strongly agree	7 - strongly agree	2 – disagree	6 – agree	No	No	4 – neither trust, nor distrust	6 – trust	6 – trust	7 – trust completely	6 – trust	6 – trust	4 – neither deteriorate, nor improve	Yes	1 – strongly disagree	Married or live with a partner	Employed part-time	500 –999 euros	2	Higher	Lithuanian	576.58
61	Woman	City or town	7 - strongly agree	6 – agree	6 – agree	5 – agree somewhat	2 – disagree	No	No	4 – neither trust, nor distrust	6 – trust	6 – trust	7 – trust completely	4 – neither trust, nor distrust	6 – trust	2 – deteriorate	Somewhat	1 – strongly disagree	Married or live with a partner	Unemployed	500 –999 euros	2	Higher	Lithuanian	492.69
26	Woman	Rural area	1 – strongly disagree	5 – agree somewhat	2 – disagree	2 – disagree	6 – agree	No	No	2 – do not trust	4 – neither trust, nor distrust	5 – trust somewhat	6 – trust	4 – neither trust, nor distrust	2 – do not trust	4 – neither deteriorate, nor improve	No	4 - neither agree, nor disagree	Single or divorced	Employed full-time	Prefer not to answer	1	Higher	Lithuanian	464.45
67	Man	Rural area	7 - strongly agree	5 – agree somewhat	3 – disagree somawhat	3 – disagree somawhat	6 – agree	No	No	4 – neither trust, nor distrust	3 – do not trust somewhat	3 – do not trust somewhat	5 – trust somewhat	2 – do not trust	2 – do not trust	3 – deteriorate somewhat	Yes	1 – strongly disagree	Married or live with a partner	Employed full-time	Prefer not to answer	3	Higher	Polish	499.23
60	Woman	City or town	7 - strongly agree	7 - strongly agree	6 – agree	1 – strongly disagree	7 - strongly agree	No	No	2 – do not trust	6 – trust	3 – do not trust somewhat	5 – trust somewhat	6 – trust	2 – do not trust	4 – neither deteriorate, nor improve	Yes	1 – strongly disagree	Married or live with a partner	Unemployed	500 –999 euros	2	Higher	Lithuanian	439.43
30	Woman	City or town	4 – neither agree, nor disagree	6 – agree	6 – agree	2 – disagree	7 - strongly agree	No	No	2 – do not trust	2 – do not trust	2 – do not trust	6 – trust	5 – trust somewhat	3 – do not trust somewhat	2 – deteriorate	Yes	2 – disagree	Married or live with a partner	Other	1000 – 1999 euros	4	Higher	Lithuanian	737.21
45	Man	City or town	7 - strongly agree	5 – agree somewhat	4 – neither agree, nor disagree	4 – neither agree, nor disagree	7 - strongly agree	No	Yes	2 – do not trust	3 – do not trust somewhat	4 – neither trust, nor distrust	6 – trust	3 – do not trust somewhat	2 – do not trust	4 – neither deteriorate, nor improve	Yes	1 – strongly disagree	Single or divorced	Self-employed	1000 – 1999 euros	1	Higher	Lithuanian	381.45
48	Man	City or town	1 – strongly disagree	7 - strongly agree	7 - strongly agree	1 – strongly disagree	1 – strongly disagree	No	No	6 – trust	1 – do not trust at all	4 – neither trust, nor distrust	7 – trust completely	1 – do not trust at all	1 – do not trust at all	1 – deteriorate a lot	No	1 – strongly disagree	Married or live with a partner	Employed full-time	500 –999 euros	5	Higher	Lithuanian	428.18
71	Woman	City or town	5 – agree somewhat	5 – agree somewhat	6 – agree	2 – disagree	6 – agree	No	No	4 – neither trust, nor distrust	5 – trust somewhat	4 – neither trust, nor distrust	6 – trust	4 – neither trust, nor distrust	3 – do not trust somewhat	2 – deteriorate	Yes	2 – disagree	Single or divorced	Retired	0 – 499 euros	1	Higher	Lithuanian	436.74
56	Man	City or town	4 – neither agree, nor disagree	5 – agree somewhat	5 – agree somewhat	2 – disagree	6 – agree	No	No	5 – trust somewhat	3 – do not trust somewhat	4 – neither trust, nor distrust	6 – trust	5 – trust somewhat	3 – do not trust somewhat	4 – neither deteriorate, nor improve	Somewhat	1 – strongly disagree	Married or live with a partner	Employed full-time	500 –999 euros	2	Higher	Lithuanian	677.67
59	Woman	City or town	7 - strongly agree	2 – disagree	3 – disagree somawhat	1 – strongly disagree	7 - strongly agree	No	No	1 – do not trust at all	6 – trust	2 – do not trust	7 – trust completely	4 – neither trust, nor distrust	7 – trust completely	2 – deteriorate	No	1 – strongly disagree	Married or live with a partner	Unemployed	1000 – 1999 euros	2	Higher	Lithuanian	440.02
81	Woman	City or town	3 – disagree somawhat	2 – disagree	2 – disagree	3 – disagree somawhat	6 – agree	No	No	3 – do not trust somewhat	5 – trust somewhat	6 – trust	5 – trust somewhat	4 – neither trust, nor distrust	5 – trust somewhat	3 – deteriorate somewhat	No	2 – disagree	Single or divorced	Retired	500 –999 euros	2	Higher	Lithuanian	832.15
67	Man	City or town	7 - strongly agree	3 – disagree somawhat	3 – disagree somawhat	2 – disagree	6 – agree	Yes	No	4 – neither trust, nor distrust	3 – do not trust somewhat	6 – trust	6 – trust	3 – do not trust somewhat	2 – do not trust	3 – deteriorate somewhat	Somewhat	1 – strongly disagree	Married or live with a partner	Retired	500 –999 euros	2	Higher	Lithuanian	663.73
59	Man	City or town	7 - strongly agree	5 – agree somewhat	5 – agree somewhat	6 – agree	4 – neither agree, nor disagree	No	No	5 – trust somewhat	3 – do not trust somewhat	3 – do not trust somewhat	6 – trust	4 – neither trust, nor distrust	5 – trust somewhat	4 – neither deteriorate, nor improve	Yes	2 – disagree	Married or live with a partner	Employed full-time	2000 – 2999 euros	3	Secondary	Lithuanian	242.81
70	Woman	City or town	7 - strongly agree	5 – agree somewhat	5 – agree somewhat	2 – disagree	7 - strongly agree	No	No	2 – do not trust	6 – trust	5 – trust somewhat	6 – trust	5 – trust somewhat	4 – neither trust, nor distrust	4 – neither deteriorate, nor improve	Yes	1 – strongly disagree	Single or divorced	Retired	Prefer not to answer	1	Higher	Lithuanian	747.37
54	Woman	City or town	6 – agree	6 – agree	6 – agree	4 – neither agree, nor disagree	6 – agree	No	No	6 – trust	6 – trust	6 – trust	7 – trust completely	6 – trust	6 – trust	3 – deteriorate somewhat	Somewhat	1 – strongly disagree	Single or divorced	Employed full-time	Prefer not to answer	1	Higher	Lithuanian	1220.25
77	Man	Rural area	7 - strongly agree	6 – agree	7 - strongly agree	3 – disagree somawhat	7 - strongly agree	No	No	5 – trust somewhat	6 – trust	7 – trust completely	7 – trust completely	6 – trust	6 – trust	3 – deteriorate somewhat	Somewhat	1 – strongly disagree	Married or live with a partner	Retired	500 –999 euros	2	Higher	Lithuanian	577.39
70	Woman	City or town	7 - strongly agree	7 - strongly agree	6 – agree	6 – agree	6 – agree	No	No	5 – trust somewhat	6 – trust	6 – trust	7 – trust completely	6 – trust	5 – trust somewhat	1 – deteriorate a lot	Yes	1 – strongly disagree	Single or divorced	Retired	500 –999 euros	1	Higher	Lithuanian	970.88
65	Woman	City or town	7 - strongly agree	6 – agree	5 – agree somewhat	5 – agree somewhat	7 - strongly agree	No	No	3 – do not trust somewhat	4 – neither trust, nor distrust	5 – trust somewhat	6 – trust	3 – do not trust somewhat	6 – trust	1 – deteriorate a lot	No	1 – strongly disagree	Married or live with a partner	Employed full-time	Prefer not to answer	2	Higher	Lithuanian	534.45
76	Woman	City or town	7 - strongly agree	4 – neither agree, nor disagree	5 – agree somewhat	3 – disagree somawhat	7 - strongly agree	No	No	4 – neither trust, nor distrust	4 – neither trust, nor distrust	4 – neither trust, nor distrust	6 – trust	4 – neither trust, nor distrust	4 – neither trust, nor distrust	3 – deteriorate somewhat	Somewhat	2 – disagree	Single or divorced	Retired	500 –999 euros	2	Higher	Lithuanian	777.68
42	Woman	City or town	1 – strongly disagree	4 – neither agree, nor disagree	6 – agree	4 – neither agree, nor disagree	2 – disagree	No	No	2 – do not trust	2 – do not trust	3 – do not trust somewhat	6 – trust	1 – do not trust at all	2 – do not trust	2 – deteriorate	Somewhat	2 – disagree	Married or live with a partner	Employed full-time	2000 – 2999 euros	3	Higher	Lithuanian	1045.6
60	Man	City or town	7 - strongly agree	5 – agree somewhat	5 – agree somewhat	3 – disagree somawhat	7 - strongly agree	No	No	4 – neither trust, nor distrust	6 – trust	6 – trust	6 – trust	5 – trust somewhat	5 – trust somewhat	1 – deteriorate a lot	No	1 – strongly disagree	Married or live with a partner	Employed full-time	1000 – 1999 euros	2	Higher	Lithuanian	688.69
25	Woman	City or town	4 – neither agree, nor disagree	7 - strongly agree	6 – agree	2 – disagree	4 – neither agree, nor disagree	No	No	4 – neither trust, nor distrust	4 – neither trust, nor distrust	2 – do not trust	5 – trust somewhat	2 – do not trust	6 – trust	3 – deteriorate somewhat	No	1 – strongly disagree	Single or divorced	Unemployed	0 – 499 euros	1	Vocational	Lithuanian	485.45
36	Woman	Rural area	4 – neither agree, nor disagree	5 – agree somewhat	6 – agree	2 – disagree	5 – agree somewhat	No	Yes	4 – neither trust, nor distrust	5 – trust somewhat	6 – trust	7 – trust completely	2 – do not trust	1 – do not trust at all	3 – deteriorate somewhat	Yes	1 – strongly disagree	Married or live with a partner	Employed full-time	2000 – 2999 euros	4	Higher	Lithuanian	494.2
45	Man	Rural area	6 – agree	5 – agree somewhat	5 – agree somewhat	2 – disagree	4 – neither agree, nor disagree	No	No	4 – neither trust, nor distrust	6 – trust	5 – trust somewhat	6 – trust	5 – trust somewhat	6 – trust	4 – neither deteriorate, nor improve	Somewhat	1 – strongly disagree	Married or live with a partner	Employed full-time	More than 3000 euros	5	Higher	Lithuanian	656.42
34	Man	City or town	6 – agree	5 – agree somewhat	4 – neither agree, nor disagree	3 – disagree somawhat	7 - strongly agree	No	No	2 – do not trust	3 – do not trust somewhat	4 – neither trust, nor distrust	6 – trust	5 – trust somewhat	3 – do not trust somewhat	2 – deteriorate	Yes	1 – strongly disagree	Married or live with a partner	Employed full-time	Prefer not to answer	2	Higher	Lithuanian	367.56
66	Man	City or town	6 – agree	6 – agree	6 – agree	3 – disagree somawhat	6 – agree	No	No	5 – trust somewhat	6 – trust	6 – trust	6 – trust	6 – trust	6 – trust	3 – deteriorate somewhat	Yes	2 – disagree	Married or live with a partner	Retired	1000 – 1999 euros	2	Higher	Lithuanian	393.46
28	Man	City or town	7 - strongly agree	6 – agree	5 – agree somewhat	5 – agree somewhat	4 – neither agree, nor disagree	No	Yes	4 – neither trust, nor distrust	6 – trust	6 – trust	7 – trust completely	6 – trust	6 – trust	2 – deteriorate	No	1 – strongly disagree	Single or divorced	Employed full-time	500 –999 euros	1	Vocational	Lithuanian	301.09
57	Man	City or town	7 - strongly agree	6 – agree	6 – agree	5 – agree somewhat	6 – agree	No	Yes	3 – do not trust somewhat	5 – trust somewhat	6 – trust	6 – trust	5 – trust somewhat	4 – neither trust, nor distrust	3 – deteriorate somewhat	Yes	1 – strongly disagree	Married or live with a partner	Employed full-time	2000 – 2999 euros	2	Higher	Lithuanian	919.4
71	Woman	City or town	6 – agree	5 – agree somewhat	5 – agree somewhat	4 – neither agree, nor disagree	7 - strongly agree	No	No	6 – trust	6 – trust	6 – trust	6 – trust	6 – trust	6 – trust	4 – neither deteriorate, nor improve	Somewhat	1 – strongly disagree	Married or live with a partner	Retired	500 –999 euros	2	Higher	Lithuanian	573.66
64	Man	City or town	7 - strongly agree	6 – agree	5 – agree somewhat	4 – neither agree, nor disagree	6 – agree	No	No	4 – neither trust, nor distrust	6 – trust	6 – trust	6 – trust	5 – trust somewhat	5 – trust somewhat	4 – neither deteriorate, nor improve	No	1 – strongly disagree	Married or live with a partner	Employed full-time	1000 – 1999 euros	3	Higher	Lithuanian	1501.34
29	Man	City or town	7 - strongly agree	4 – neither agree, nor disagree	4 – neither agree, nor disagree	3 – disagree somawhat	5 – agree somewhat	No	Yes	4 – neither trust, nor distrust	5 – trust somewhat	6 – trust	6 – trust	6 – trust	4 – neither trust, nor distrust	3 – deteriorate somewhat	Yes	1 – strongly disagree	Married or live with a partner	Employed full-time	1000 – 1999 euros	2	Higher	Lithuanian	415.39
40	Woman	City or town	4 – neither agree, nor disagree	4 – neither agree, nor disagree	5 – agree somewhat	2 – disagree	6 – agree	No	No	3 – do not trust somewhat	2 – do not trust	4 – neither trust, nor distrust	4 – neither trust, nor distrust	6 – trust	4 – neither trust, nor distrust	1 – deteriorate a lot	Somewhat	4 - neither agree, nor disagree	Married or live with a partner	Unemployed	500 –999 euros	4	Higher	Lithuanian	6369.37
42	Woman	Rural area	7 - strongly agree	4 – neither agree, nor disagree	4 – neither agree, nor disagree	1 – strongly disagree	7 - strongly agree	No	No	1 – do not trust at all	4 – neither trust, nor distrust	4 – neither trust, nor distrust	6 – trust	4 – neither trust, nor distrust	2 – do not trust	1 – deteriorate a lot	No	1 – strongly disagree	Married or live with a partner	Other	Prefer not to answer	4	Vocational	Lithuanian	554.69
57	Woman	Rural area	7 - strongly agree	4 – neither agree, nor disagree	4 – neither agree, nor disagree	2 – disagree	7 - strongly agree	No	Yes	5 – trust somewhat	6 – trust	6 – trust	6 – trust	6 – trust	6 – trust	1 – deteriorate a lot	Yes	1 – strongly disagree	Married or live with a partner	Employed full-time	1000 – 1999 euros	3	Higher	Lithuanian	515.58
43	Woman	City or town	6 – agree	4 – neither agree, nor disagree	7 - strongly agree	5 – agree somewhat	4 – neither agree, nor disagree	No	No	4 – neither trust, nor distrust	4 – neither trust, nor distrust	5 – trust somewhat	4 – neither trust, nor distrust	4 – neither trust, nor distrust	4 – neither trust, nor distrust	1 – deteriorate a lot	No	4 - neither agree, nor disagree	Single or divorced	Employed full-time	500 –999 euros	3	Vocational	Lithuanian	659.13
66	Man	City or town	4 – neither agree, nor disagree	5 – agree somewhat	5 – agree somewhat	3 – disagree somawhat	6 – agree	Yes	Yes	4 – neither trust, nor distrust	3 – do not trust somewhat	5 – trust somewhat	6 – trust	3 – do not trust somewhat	5 – trust somewhat	2 – deteriorate	Yes	4 - neither agree, nor disagree	Married or live with a partner	Retired	1000 – 1999 euros	3	Higher	Lithuanian	1486.29
56	Woman	City or town	7 - strongly agree	2 – disagree	1 – strongly disagree	1 – strongly disagree	7 - strongly agree	No	No	2 – do not trust	4 – neither trust, nor distrust	2 – do not trust	6 – trust	5 – trust somewhat	2 – do not trust	1 – deteriorate a lot	No	1 – strongly disagree	Single or divorced	Employed full-time	1000 – 1999 euros	2	Higher	Lithuanian	537.3
52	Woman	City or town	7 - strongly agree	7 - strongly agree	7 - strongly agree	3 – disagree somawhat	7 - strongly agree	No	No	5 – trust somewhat	5 – trust somewhat	6 – trust	7 – trust completely	5 – trust somewhat	4 – neither trust, nor distrust	1 – deteriorate a lot	Somewhat	2 – disagree	Single or divorced	Employed part-time	500 –999 euros	3	Higher	Lithuanian	450.93
70	Woman	City or town	6 – agree	5 – agree somewhat	5 – agree somewhat	4 – neither agree, nor disagree	6 – agree	No	No	4 – neither trust, nor distrust	6 – trust	6 – trust	6 – trust	5 – trust somewhat	5 – trust somewhat	4 – neither deteriorate, nor improve	Yes	4 - neither agree, nor disagree	Married or live with a partner	Employed part-time	Prefer not to answer	2	Higher	Lithuanian	282.4
60	Man	City or town	7 - strongly agree	3 – disagree somawhat	6 – agree	1 – strongly disagree	7 - strongly agree	No	No	2 – do not trust	3 – do not trust somewhat	5 – trust somewhat	7 – trust completely	2 – do not trust	4 – neither trust, nor distrust	1 – deteriorate a lot	Somewhat	1 – strongly disagree	Married or live with a partner	Other	500 –999 euros	2	Secondary	Lithuanian	1531.46
73	Woman	City or town	7 - strongly agree	4 – neither agree, nor disagree	4 – neither agree, nor disagree	4 – neither agree, nor disagree	7 - strongly agree	No	No	4 – neither trust, nor distrust	5 – trust somewhat	5 – trust somewhat	6 – trust	7 – trust completely	3 – do not trust somewhat	4 – neither deteriorate, nor improve	Yes	1 – strongly disagree	Single or divorced	Retired	500 –999 euros	1	Vocational	Lithuanian	584.88
70	Woman	City or town	7 - strongly agree	4 – neither agree, nor disagree	4 – neither agree, nor disagree	2 – disagree	7 - strongly agree	No	No	1 – do not trust at all	6 – trust	7 – trust completely	7 – trust completely	5 – trust somewhat	5 – trust somewhat	4 – neither deteriorate, nor improve	Somewhat	1 – strongly disagree	Married or live with a partner	Retired	Prefer not to answer	1	Higher	Lithuanian	720.63
34	Woman	City or town	6 – agree	6 – agree	6 – agree	2 – disagree	4 – neither agree, nor disagree	No	No	3 – do not trust somewhat	5 – trust somewhat	6 – trust	6 – trust	6 – trust	5 – trust somewhat	2 – deteriorate	No	2 – disagree	Married or live with a partner	Employed full-time	2000 – 2999 euros	4	Higher	Lithuanian	363.13
69	Man	City or town	7 - strongly agree	6 – agree	6 – agree	3 – disagree somawhat	7 - strongly agree	No	No	2 – do not trust	6 – trust	6 – trust	7 – trust completely	7 – trust completely	5 – trust somewhat	4 – neither deteriorate, nor improve	No	1 – strongly disagree	Married or live with a partner	Retired	1000 – 1999 euros	2	Higher	Lithuanian	369.77
52	Man	City or town	7 - strongly agree	5 – agree somewhat	3 – disagree somawhat	4 – neither agree, nor disagree	5 – agree somewhat	No	No	4 – neither trust, nor distrust	5 – trust somewhat	5 – trust somewhat	6 – trust	5 – trust somewhat	4 – neither trust, nor distrust	2 – deteriorate	Somewhat	1 – strongly disagree	Single or divorced	Unemployed	Prefer not to answer	3	Higher	Lithuanian	580.36
70	Man	Rural area	6 – agree	6 – agree	5 – agree somewhat	6 – agree	6 – agree	No	No	5 – trust somewhat	2 – do not trust	5 – trust somewhat	4 – neither trust, nor distrust	2 – do not trust	2 – do not trust	2 – deteriorate	No	1 – strongly disagree	Married or live with a partner	Retired	500 –999 euros	2	Secondary	Lithuanian	756.33
20	Man	City or town	4 – neither agree, nor disagree	7 - strongly agree	7 - strongly agree	3 – disagree somawhat	3 – disagree somawhat	No	No	3 – do not trust somewhat	4 – neither trust, nor distrust	5 – trust somewhat	6 – trust	4 – neither trust, nor distrust	1 – do not trust at all	1 – deteriorate a lot	Yes	1 – strongly disagree	Single or divorced	Student	Prefer not to answer	3	Secondary	Lithuanian	345.72
42	Woman	Rural area	1 – strongly disagree	3 – disagree somawhat	5 – agree somewhat	1 – strongly disagree	7 - strongly agree	No	No	1 – do not trust at all	6 – trust	2 – do not trust	5 – trust somewhat	5 – trust somewhat	1 – do not trust at all	1 – deteriorate a lot	Yes	1 – strongly disagree	Married or live with a partner	Unemployed	More than 3000 euros	5	Higher	Lithuanian	542.38
80	Woman	City or town	4 – neither agree, nor disagree	6 – agree	4 – neither agree, nor disagree	2 – disagree	7 - strongly agree	No	No	4 – neither trust, nor distrust	3 – do not trust somewhat	3 – do not trust somewhat	6 – trust	4 – neither trust, nor distrust	5 – trust somewhat	4 – neither deteriorate, nor improve	Somewhat	4 - neither agree, nor disagree	Single or divorced	Retired	500 –999 euros	0	Higher	Lithuanian	1131.86
42	Woman	City or town	1 – strongly disagree	5 – agree somewhat	3 – disagree somawhat	5 – agree somewhat	1 – strongly disagree	No	No	2 – do not trust	2 – do not trust	4 – neither trust, nor distrust	3 – do not trust somewhat	1 – do not trust at all	1 – do not trust at all	2 – deteriorate	Yes	6 – agree	Married or live with a partner	Self-employed	Prefer not to answer	3	Higher	Other	618.54
24	Man	City or town	7 - strongly agree	7 - strongly agree	6 – agree	7 - strongly agree	6 – agree	No	No	4 – neither trust, nor distrust	1 – do not trust at all	3 – do not trust somewhat	4 – neither trust, nor distrust	4 – neither trust, nor distrust	5 – trust somewhat	4 – neither deteriorate, nor improve	Yes	4 - neither agree, nor disagree	Single or divorced	Employed full-time	1000 – 1999 euros	3	Basic	Lithuanian	234.28
73	Woman	City or town	7 - strongly agree	5 – agree somewhat	5 – agree somewhat	5 – agree somewhat	5 – agree somewhat	No	No	1 – do not trust at all	7 – trust completely	7 – trust completely	7 – trust completely	1 – do not trust at all	1 – do not trust at all	1 – deteriorate a lot	Somewhat	2 – disagree	Single or divorced	Retired	0 – 499 euros	1	Higher	Russian	852.83
71	Woman	City or town	7 - strongly agree	2 – disagree	2 – disagree	2 – disagree	7 - strongly agree	No	Yes	4 – neither trust, nor distrust	5 – trust somewhat	6 – trust	6 – trust	6 – trust	4 – neither trust, nor distrust	3 – deteriorate somewhat	No	1 – strongly disagree	Married or live with a partner	Retired	500 –999 euros	1	Higher	Lithuanian	920.14
29	Woman	City or town	7 - strongly agree	6 – agree	6 – agree	3 – disagree somawhat	6 – agree	No	No	4 – neither trust, nor distrust	5 – trust somewhat	5 – trust somewhat	7 – trust completely	6 – trust	5 – trust somewhat	1 – deteriorate a lot	Yes	1 – strongly disagree	Single or divorced	Employed full-time	500 –999 euros	1	Higher	Lithuanian	292.74
39	Woman	City or town	2 – disagree	6 – agree	6 – agree	3 – disagree somawhat	4 – neither agree, nor disagree	No	No	2 – do not trust	3 – do not trust somewhat	2 – do not trust	5 – trust somewhat	1 – do not trust at all	1 – do not trust at all	3 – deteriorate somewhat	Yes	1 – strongly disagree	Married or live with a partner	Employed full-time	1000 – 1999 euros	4	Higher	Lithuanian	464
22	Woman	City or town	6 – agree	6 – agree	5 – agree somewhat	5 – agree somewhat	3 – disagree somawhat	Yes	No	6 – trust	5 – trust somewhat	5 – trust somewhat	7 – trust completely	4 – neither trust, nor distrust	5 – trust somewhat	3 – deteriorate somewhat	No	1 – strongly disagree	Married or live with a partner	Employed part-time	0 – 499 euros	2	Secondary	Lithuanian	2142.61
46	Woman	City or town	7 - strongly agree	7 - strongly agree	7 - strongly agree	1 – strongly disagree	7 - strongly agree	No	No	4 – neither trust, nor distrust	6 – trust	5 – trust somewhat	6 – trust	4 – neither trust, nor distrust	5 – trust somewhat	1 – deteriorate a lot	Yes	4 - neither agree, nor disagree	Married or live with a partner	Unemployed	500 –999 euros	4	Higher	Lithuanian	439.22
29	Woman	City or town	1 – strongly disagree	6 – agree	6 – agree	6 – agree	2 – disagree	No	No	1 – do not trust at all	2 – do not trust	2 – do not trust	5 – trust somewhat	2 – do not trust	1 – do not trust at all	1 – deteriorate a lot	Somewhat	2 – disagree	Single or divorced	Student	500 –999 euros	2	Higher	Lithuanian	345.04
62	Man	City or town	7 - strongly agree	4 – neither agree, nor disagree	3 – disagree somawhat	4 – neither agree, nor disagree	5 – agree somewhat	No	No	2 – do not trust	3 – do not trust somewhat	2 – do not trust	4 – neither trust, nor distrust	2 – do not trust	4 – neither trust, nor distrust	2 – deteriorate	No	1 – strongly disagree	Married or live with a partner	Employed full-time	500 –999 euros	2	Vocational	Lithuanian	514.19
45	Woman	City or town	7 - strongly agree	6 – agree	6 – agree	5 – agree somewhat	5 – agree somewhat	Yes	No	3 – do not trust somewhat	5 – trust somewhat	7 – trust completely	6 – trust	5 – trust somewhat	6 – trust	3 – deteriorate somewhat	No	1 – strongly disagree	Married or live with a partner	Employed full-time	1000 – 1999 euros	4	Higher	Lithuanian	1005.77
65	Man	City or town	7 - strongly agree	6 – agree	6 – agree	3 – disagree somawhat	6 – agree	No	No	4 – neither trust, nor distrust	6 – trust	6 – trust	6 – trust	6 – trust	5 – trust somewhat	4 – neither deteriorate, nor improve	No	1 – strongly disagree	Married or live with a partner	Retired	1000 – 1999 euros	2	Higher	Lithuanian	409.73
62	Man	City or town	7 - strongly agree	6 – agree	6 – agree	6 – agree	7 - strongly agree	No	No	4 – neither trust, nor distrust	5 – trust somewhat	3 – do not trust somewhat	4 – neither trust, nor distrust	4 – neither trust, nor distrust	5 – trust somewhat	3 – deteriorate somewhat	No	2 – disagree	Married or live with a partner	Unemployed	500 –999 euros	2	Secondary	Lithuanian	723.94
23	Woman	City or town	7 - strongly agree	6 – agree	6 – agree	4 – neither agree, nor disagree	6 – agree	No	No	3 – do not trust somewhat	6 – trust	6 – trust	7 – trust completely	6 – trust	3 – do not trust somewhat	2 – deteriorate	Somewhat	1 – strongly disagree	Single or divorced	Unemployed	Prefer not to answer	3	Higher	Lithuanian	1116.33
25	Man	City or town	2 – disagree	3 – disagree somawhat	3 – disagree somawhat	1 – strongly disagree	1 – strongly disagree	No	No	1 – do not trust at all	1 – do not trust at all	1 – do not trust at all	6 – trust	1 – do not trust at all	1 – do not trust at all	1 – deteriorate a lot	Yes	1 – strongly disagree	Married or live with a partner	Employed full-time	2000 – 2999 euros	2	Secondary	Lithuanian	521.76
81	Woman	City or town	5 – agree somewhat	5 – agree somewhat	3 – disagree somawhat	3 – disagree somawhat	5 – agree somewhat	No	No	5 – trust somewhat	6 – trust	6 – trust	6 – trust	6 – trust	4 – neither trust, nor distrust	4 – neither deteriorate, nor improve	Yes	1 – strongly disagree	Married or live with a partner	Retired	500 –999 euros	2	Higher	Lithuanian	661.85
64	Man	Rural area	7 - strongly agree	6 – agree	6 – agree	5 – agree somewhat	4 – neither agree, nor disagree	No	No	4 – neither trust, nor distrust	3 – do not trust somewhat	3 – do not trust somewhat	6 – trust	3 – do not trust somewhat	4 – neither trust, nor distrust	2 – deteriorate	No	1 – strongly disagree	Married or live with a partner	Employed full-time	1000 – 1999 euros	2	Higher	Russian	481.13
63	Man	City or town	7 - strongly agree	2 – disagree	4 – neither agree, nor disagree	2 – disagree	7 - strongly agree	No	No	2 – do not trust	3 – do not trust somewhat	4 – neither trust, nor distrust	6 – trust	6 – trust	6 – trust	4 – neither deteriorate, nor improve	Yes	1 – strongly disagree	Married or live with a partner	Retired	500 –999 euros	2	Higher	Lithuanian	382.91
81	Woman	City or town	2 – disagree	5 – agree somewhat	6 – agree	2 – disagree	4 – neither agree, nor disagree	No	No	4 – neither trust, nor distrust	3 – do not trust somewhat	3 – do not trust somewhat	6 – trust	5 – trust somewhat	4 – neither trust, nor distrust	4 – neither deteriorate, nor improve	No	4 - neither agree, nor disagree	Single or divorced	Retired	500 –999 euros	2	Vocational	Lithuanian	431.82
55	Woman	City or town	1 – strongly disagree	7 - strongly agree	7 - strongly agree	4 – neither agree, nor disagree	7 - strongly agree	No	No	4 – neither trust, nor distrust	1 – do not trust at all	2 – do not trust	6 – trust	1 – do not trust at all	2 – do not trust	1 – deteriorate a lot	No	2 – disagree	Single or divorced	Employed full-time	1000 – 1999 euros	1	Higher	Lithuanian	617.77
52	Woman	City or town	7 - strongly agree	6 – agree	4 – neither agree, nor disagree	6 – agree	7 - strongly agree	No	No	5 – trust somewhat	4 – neither trust, nor distrust	6 – trust	6 – trust	5 – trust somewhat	4 – neither trust, nor distrust	2 – deteriorate	No	1 – strongly disagree	Single or divorced	Employed full-time	Prefer not to answer	1	Higher	Lithuanian	625.87
45	Woman	Rural area	7 - strongly agree	6 – agree	4 – neither agree, nor disagree	4 – neither agree, nor disagree	7 - strongly agree	No	No	2 – do not trust	2 – do not trust	4 – neither trust, nor distrust	4 – neither trust, nor distrust	1 – do not trust at all	1 – do not trust at all	2 – deteriorate	Yes	4 - neither agree, nor disagree	Married or live with a partner	Employed full-time	Prefer not to answer	7	Higher	Lithuanian	395.86
47	Man	Rural area	4 – neither agree, nor disagree	3 – disagree somawhat	4 – neither agree, nor disagree	5 – agree somewhat	7 - strongly agree	No	No	4 – neither trust, nor distrust	6 – trust	5 – trust somewhat	6 – trust	6 – trust	6 – trust	2 – deteriorate	Somewhat	1 – strongly disagree	Single or divorced	Unemployed	0 – 499 euros	3	Secondary	Lithuanian	1119.74
45	Man	City or town	4 – neither agree, nor disagree	5 – agree somewhat	5 – agree somewhat	3 – disagree somawhat	3 – disagree somawhat	No	No	4 – neither trust, nor distrust	2 – do not trust	5 – trust somewhat	5 – trust somewhat	4 – neither trust, nor distrust	2 – do not trust	4 – neither deteriorate, nor improve	Yes	3 – disagree somawhat	Married or live with a partner	Employed full-time	1000 – 1999 euros	4	Higher	Lithuanian	234.16
46	Man	Rural area	7 - strongly agree	5 – agree somewhat	4 – neither agree, nor disagree	4 – neither agree, nor disagree	6 – agree	No	No	3 – do not trust somewhat	5 – trust somewhat	5 – trust somewhat	7 – trust completely	6 – trust	5 – trust somewhat	1 – deteriorate a lot	Yes	1 – strongly disagree	Married or live with a partner	Employed full-time	500 –999 euros	3	Higher	Lithuanian	838.07
65	Woman	City or town	6 – agree	3 – disagree somawhat	6 – agree	3 – disagree somawhat	6 – agree	No	No	3 – do not trust somewhat	4 – neither trust, nor distrust	6 – trust	6 – trust	5 – trust somewhat	6 – trust	3 – deteriorate somewhat	No	1 – strongly disagree	Single or divorced	Employed full-time	500 –999 euros	1	Higher	Lithuanian	470.82
29	Man	City or town	7 - strongly agree	5 – agree somewhat	6 – agree	3 – disagree somawhat	4 – neither agree, nor disagree	No	No	4 – neither trust, nor distrust	5 – trust somewhat	6 – trust	6 – trust	4 – neither trust, nor distrust	4 – neither trust, nor distrust	3 – deteriorate somewhat	Yes	1 – strongly disagree	Married or live with a partner	Employed full-time	1000 – 1999 euros	2	Higher	Lithuanian	223.84
46	Man	City or town	7 - strongly agree	1 – strongly disagree	4 – neither agree, nor disagree	1 – strongly disagree	7 - strongly agree	No	No	3 – do not trust somewhat	5 – trust somewhat	6 – trust	6 – trust	5 – trust somewhat	4 – neither trust, nor distrust	3 – deteriorate somewhat	Yes	1 – strongly disagree	Married or live with a partner	Retired	1000 – 1999 euros	3	Secondary	Lithuanian	487.8
71	Man	City or town	7 - strongly agree	4 – neither agree, nor disagree	4 – neither agree, nor disagree	3 – disagree somawhat	7 - strongly agree	No	No	3 – do not trust somewhat	2 – do not trust	5 – trust somewhat	6 – trust	6 – trust	6 – trust	2 – deteriorate	No	6 – agree	Single or divorced	Retired	0 – 499 euros	2	Vocational	Lithuanian	510.31
64	Woman	City or town	4 – neither agree, nor disagree	6 – agree	6 – agree	2 – disagree	4 – neither agree, nor disagree	No	No	6 – trust	4 – neither trust, nor distrust	5 – trust somewhat	5 – trust somewhat	5 – trust somewhat	4 – neither trust, nor distrust	3 – deteriorate somewhat	Yes	1 – strongly disagree	Married or live with a partner	Retired	500 –999 euros	2	Higher	Lithuanian	749.02
73	Man	City or town	7 - strongly agree	6 – agree	7 - strongly agree	2 – disagree	7 - strongly agree	No	No	1 – do not trust at all	6 – trust	6 – trust	7 – trust completely	6 – trust	3 – do not trust somewhat	4 – neither deteriorate, nor improve	No	1 – strongly disagree	Married or live with a partner	Retired	500 –999 euros	2	Higher	Lithuanian	622.5
60	Woman	Rural area	6 – agree	6 – agree	4 – neither agree, nor disagree	4 – neither agree, nor disagree	6 – agree	No	No	4 – neither trust, nor distrust	5 – trust somewhat	5 – trust somewhat	7 – trust completely	5 – trust somewhat	5 – trust somewhat	4 – neither deteriorate, nor improve	Yes	4 - neither agree, nor disagree	Married or live with a partner	Employed full-time	1000 – 1999 euros	3	Vocational	Lithuanian	558.31
62	Man	City or town	7 - strongly agree	4 – neither agree, nor disagree	5 – agree somewhat	5 – agree somewhat	6 – agree	No	No	4 – neither trust, nor distrust	5 – trust somewhat	5 – trust somewhat	6 – trust	5 – trust somewhat	5 – trust somewhat	3 – deteriorate somewhat	No	1 – strongly disagree	Married or live with a partner	Employed full-time	1000 – 1999 euros	2	Higher	Lithuanian	653.3
25	Woman	City or town	7 - strongly agree	6 – agree	5 – agree somewhat	5 – agree somewhat	5 – agree somewhat	No	No	4 – neither trust, nor distrust	5 – trust somewhat	5 – trust somewhat	6 – trust	6 – trust	5 – trust somewhat	3 – deteriorate somewhat	No	1 – strongly disagree	Married or live with a partner	Employed full-time	2000 – 2999 euros	2	Higher	Lithuanian	6851.15
46	Woman	City or town	6 – agree	4 – neither agree, nor disagree	4 – neither agree, nor disagree	2 – disagree	5 – agree somewhat	No	No	5 – trust somewhat	5 – trust somewhat	6 – trust	6 – trust	5 – trust somewhat	3 – do not trust somewhat	1 – deteriorate a lot	No	3 – disagree somawhat	Single or divorced	Employed full-time	500 –999 euros	1	Higher	Lithuanian	969.22
42	Woman	City or town	1 – strongly disagree	7 - strongly agree	7 - strongly agree	3 – disagree somawhat	4 – neither agree, nor disagree	No	Yes	2 – do not trust	3 – do not trust somewhat	4 – neither trust, nor distrust	5 – trust somewhat	6 – trust	6 – trust	1 – deteriorate a lot	No	1 – strongly disagree	Married or live with a partner	Unemployed	0 – 499 euros	5	Higher	Lithuanian	401.52
60	Woman	City or town	3 – disagree somawhat	5 – agree somewhat	1 – strongly disagree	2 – disagree	5 – agree somewhat	No	No	2 – do not trust	4 – neither trust, nor distrust	5 – trust somewhat	6 – trust	5 – trust somewhat	5 – trust somewhat	2 – deteriorate	No	4 - neither agree, nor disagree	Married or live with a partner	Other	Prefer not to answer	3	Higher	Lithuanian	614.07
28	Man	City or town	4 – neither agree, nor disagree	6 – agree	5 – agree somewhat	4 – neither agree, nor disagree	4 – neither agree, nor disagree	No	No	5 – trust somewhat	2 – do not trust	2 – do not trust	6 – trust	3 – do not trust somewhat	3 – do not trust somewhat	1 – deteriorate a lot	No	2 – disagree	Single or divorced	Employed full-time	Prefer not to answer	3	Secondary	Lithuanian	466.16
42	Woman	Rural area	7 - strongly agree	4 – neither agree, nor disagree	4 – neither agree, nor disagree	5 – agree somewhat	7 - strongly agree	No	No	5 – trust somewhat	5 – trust somewhat	6 – trust	5 – trust somewhat	5 – trust somewhat	4 – neither trust, nor distrust	2 – deteriorate	Yes	1 – strongly disagree	Married or live with a partner	Employed full-time	2000 – 2999 euros	7	Higher	Lithuanian	358.5
70	Woman	City or town	6 – agree	5 – agree somewhat	6 – agree	7 - strongly agree	7 - strongly agree	No	No	2 – do not trust	4 – neither trust, nor distrust	4 – neither trust, nor distrust	3 – do not trust somewhat	4 – neither trust, nor distrust	4 – neither trust, nor distrust	2 – deteriorate	Yes	4 - neither agree, nor disagree	Married or live with a partner	Retired	1000 – 1999 euros	2	Higher	Lithuanian	437.42
63	Woman	City or town	6 – agree	6 – agree	6 – agree	2 – disagree	2 – disagree	No	No	6 – trust	6 – trust	6 – trust	6 – trust	5 – trust somewhat	5 – trust somewhat	4 – neither deteriorate, nor improve	Somewhat	2 – disagree	Single or divorced	Employed full-time	500 –999 euros	1	Higher	Lithuanian	758.8
72	Woman	City or town	7 - strongly agree	5 – agree somewhat	5 – agree somewhat	7 - strongly agree	7 - strongly agree	Yes	No	1 – do not trust at all	4 – neither trust, nor distrust	4 – neither trust, nor distrust	4 – neither trust, nor distrust	4 – neither trust, nor distrust	4 – neither trust, nor distrust	4 – neither deteriorate, nor improve	Somewhat	1 – strongly disagree	Married or live with a partner	Retired	500 –999 euros	2	Higher	Lithuanian	761.55
76	Man	City or town	3 – disagree somawhat	5 – agree somewhat	5 – agree somewhat	4 – neither agree, nor disagree	3 – disagree somawhat	No	No	4 – neither trust, nor distrust	2 – do not trust	2 – do not trust	5 – trust somewhat	2 – do not trust	2 – do not trust	4 – neither deteriorate, nor improve	No	1 – strongly disagree	Married or live with a partner	Retired	500 –999 euros	2	Higher	Lithuanian	502.27
45	Woman	City or town	7 - strongly agree	6 – agree	6 – agree	4 – neither agree, nor disagree	6 – agree	No	No	6 – trust	6 – trust	6 – trust	6 – trust	6 – trust	6 – trust	3 – deteriorate somewhat	Yes	1 – strongly disagree	Married or live with a partner	Employed full-time	Prefer not to answer	5	Higher	Lithuanian	744.67
72	Woman	City or town	6 – agree	6 – agree	6 – agree	2 – disagree	6 – agree	No	No	5 – trust somewhat	5 – trust somewhat	5 – trust somewhat	6 – trust	5 – trust somewhat	5 – trust somewhat	4 – neither deteriorate, nor improve	No	1 – strongly disagree	Single or divorced	Retired	0 – 499 euros	1	Higher	Lithuanian	506.76
27	Woman	City or town	2 – disagree	7 - strongly agree	6 – agree	5 – agree somewhat	7 - strongly agree	No	No	1 – do not trust at all	2 – do not trust	4 – neither trust, nor distrust	5 – trust somewhat	3 – do not trust somewhat	2 – do not trust	2 – deteriorate	Somewhat	4 - neither agree, nor disagree	Married or live with a partner	Employed full-time	500 –999 euros	5	Higher	Polish	573.48
75	Man	City or town	7 - strongly agree	5 – agree somewhat	5 – agree somewhat	3 – disagree somawhat	7 - strongly agree	No	No	2 – do not trust	5 – trust somewhat	5 – trust somewhat	6 – trust	4 – neither trust, nor distrust	4 – neither trust, nor distrust	4 – neither deteriorate, nor improve	Yes	1 – strongly disagree	Married or live with a partner	Retired	500 –999 euros	2	Higher	Lithuanian	790.72
67	Woman	Rural area	7 - strongly agree	5 – agree somewhat	6 – agree	4 – neither agree, nor disagree	6 – agree	No	No	4 – neither trust, nor distrust	5 – trust somewhat	5 – trust somewhat	6 – trust	6 – trust	6 – trust	4 – neither deteriorate, nor improve	No	1 – strongly disagree	Married or live with a partner	Retired	Prefer not to answer	2	Higher	Lithuanian	392.54
73	Woman	City or town	2 – disagree	7 - strongly agree	7 - strongly agree	7 - strongly agree	6 – agree	No	No	1 – do not trust at all	2 – do not trust	2 – do not trust	6 – trust	4 – neither trust, nor distrust	1 – do not trust at all	4 – neither deteriorate, nor improve	Yes	4 - neither agree, nor disagree	Married or live with a partner	Employed full-time	500 –999 euros	2	Higher	Lithuanian	683.46
70	Woman	City or town	6 – agree	6 – agree	6 – agree	2 – disagree	7 - strongly agree	No	No	2 – do not trust	4 – neither trust, nor distrust	5 – trust somewhat	7 – trust completely	4 – neither trust, nor distrust	6 – trust	4 – neither deteriorate, nor improve	Somewhat	1 – strongly disagree	Single or divorced	Retired	0 – 499 euros	1	Vocational	Lithuanian	901.38
54	Man	City or town	1 – strongly disagree	5 – agree somewhat	4 – neither agree, nor disagree	4 – neither agree, nor disagree	4 – neither agree, nor disagree	No	No	6 – trust	6 – trust	6 – trust	5 – trust somewhat	2 – do not trust	1 – do not trust at all	4 – neither deteriorate, nor improve	Somewhat	1 – strongly disagree	Married or live with a partner	Employed full-time	2000 – 2999 euros	4	Higher	Lithuanian	563.85
64	Woman	City or town	7 - strongly agree	6 – agree	3 – disagree somawhat	5 – agree somewhat	7 - strongly agree	No	No	4 – neither trust, nor distrust	5 – trust somewhat	3 – do not trust somewhat	6 – trust	4 – neither trust, nor distrust	3 – do not trust somewhat	4 – neither deteriorate, nor improve	Somewhat	1 – strongly disagree	Married or live with a partner	Employed full-time	1000 – 1999 euros	2	Vocational	Lithuanian	603.23
47	Man	City or town	4 – neither agree, nor disagree	4 – neither agree, nor disagree	4 – neither agree, nor disagree	4 – neither agree, nor disagree	4 – neither agree, nor disagree	No	No	2 – do not trust	4 – neither trust, nor distrust	4 – neither trust, nor distrust	4 – neither trust, nor distrust	4 – neither trust, nor distrust	4 – neither trust, nor distrust	2 – deteriorate	No	4 - neither agree, nor disagree	Married or live with a partner	Employed full-time	Prefer not to answer	3	Vocational	Lithuanian	231.99
62	Woman	City or town	7 - strongly agree	6 – agree	6 – agree	4 – neither agree, nor disagree	5 – agree somewhat	No	No	5 – trust somewhat	6 – trust	6 – trust	7 – trust completely	5 – trust somewhat	6 – trust	3 – deteriorate somewhat	Yes	2 – disagree	Married or live with a partner	Employed full-time	Prefer not to answer	2	Higher	Lithuanian	553.59
73	Man	City or town	7 - strongly agree	4 – neither agree, nor disagree	5 – agree somewhat	4 – neither agree, nor disagree	6 – agree	No	No	1 – do not trust at all	3 – do not trust somewhat	2 – do not trust	6 – trust	5 – trust somewhat	5 – trust somewhat	2 – deteriorate	Yes	2 – disagree	Married or live with a partner	Retired	500 –999 euros	2	Vocational	Lithuanian	361.85
31	Man	City or town	7 - strongly agree	7 - strongly agree	7 - strongly agree	5 – agree somewhat	5 – agree somewhat	No	No	5 – trust somewhat	5 – trust somewhat	5 – trust somewhat	7 – trust completely	6 – trust	3 – do not trust somewhat	4 – neither deteriorate, nor improve	Yes	1 – strongly disagree	Married or live with a partner	Employed full-time	More than 3000 euros	2	Higher	Lithuanian	568.37
29	Woman	City or town	4 – neither agree, nor disagree	7 - strongly agree	7 - strongly agree	4 – neither agree, nor disagree	4 – neither agree, nor disagree	No	No	4 – neither trust, nor distrust	5 – trust somewhat	5 – trust somewhat	6 – trust	3 – do not trust somewhat	4 – neither trust, nor distrust	1 – deteriorate a lot	No	1 – strongly disagree	Married or live with a partner	Unemployed	500 –999 euros	2	Higher	Lithuanian	473.55
46	Woman	City or town	6 – agree	6 – agree	6 – agree	6 – agree	5 – agree somewhat	No	No	4 – neither trust, nor distrust	4 – neither trust, nor distrust	4 – neither trust, nor distrust	4 – neither trust, nor distrust	3 – do not trust somewhat	3 – do not trust somewhat	2 – deteriorate	No	2 – disagree	Married or live with a partner	Employed full-time	1000 – 1999 euros	4	Higher	Russian	242.4
60	Man	City or town	7 - strongly agree	4 – neither agree, nor disagree	3 – disagree somawhat	2 – disagree	4 – neither agree, nor disagree	No	No	4 – neither trust, nor distrust	2 – do not trust	4 – neither trust, nor distrust	6 – trust	4 – neither trust, nor distrust	4 – neither trust, nor distrust	2 – deteriorate	No	2 – disagree	Married or live with a partner	Unemployed	500 –999 euros	2	Higher	Lithuanian	450.46
71	Woman	City or town	6 – agree	6 – agree	6 – agree	2 – disagree	4 – neither agree, nor disagree	No	No	6 – trust	4 – neither trust, nor distrust	4 – neither trust, nor distrust	6 – trust	2 – do not trust	1 – do not trust at all	4 – neither deteriorate, nor improve	Yes	2 – disagree	Married or live with a partner	Retired	Prefer not to answer	2	Higher	Lithuanian	576.9
76	Woman	Rural area	4 – neither agree, nor disagree	4 – neither agree, nor disagree	4 – neither agree, nor disagree	3 – disagree somawhat	5 – agree somewhat	No	No	1 – do not trust at all	5 – trust somewhat	5 – trust somewhat	6 – trust	3 – do not trust somewhat	2 – do not trust	4 – neither deteriorate, nor improve	Somewhat	4 - neither agree, nor disagree	Single or divorced	Retired	500 –999 euros	1	Higher	Lithuanian	1586.12
41	Man	Rural area	7 - strongly agree	7 - strongly agree	7 - strongly agree	1 – strongly disagree	7 - strongly agree	No	No	1 – do not trust at all	1 – do not trust at all	2 – do not trust	4 – neither trust, nor distrust	1 – do not trust at all	5 – trust somewhat	1 – deteriorate a lot	No	1 – strongly disagree	Married or live with a partner	Unemployed	0 – 499 euros	5	Secondary	Lithuanian	505.15
29	Man	City or town	4 – neither agree, nor disagree	4 – neither agree, nor disagree	4 – neither agree, nor disagree	4 – neither agree, nor disagree	4 – neither agree, nor disagree	No	No	4 – neither trust, nor distrust	4 – neither trust, nor distrust	4 – neither trust, nor distrust	4 – neither trust, nor distrust	4 – neither trust, nor distrust	4 – neither trust, nor distrust	4 – neither deteriorate, nor improve	Yes	4 - neither agree, nor disagree	Single or divorced	Employed full-time	Prefer not to answer	2	Higher	Lithuanian	149.98
36	Man	City or town	6 – agree	5 – agree somewhat	4 – neither agree, nor disagree	3 – disagree somawhat	7 - strongly agree	No	No	4 – neither trust, nor distrust	6 – trust	7 – trust completely	6 – trust	6 – trust	6 – trust	3 – deteriorate somewhat	Yes	3 – disagree somawhat	Single or divorced	Unemployed	0 – 499 euros	1	Secondary	Lithuanian	714
77	Man	City or town	7 - strongly agree	1 – strongly disagree	2 – disagree	2 – disagree	3 – disagree somawhat	No	No	4 – neither trust, nor distrust	5 – trust somewhat	5 – trust somewhat	6 – trust	5 – trust somewhat	3 – do not trust somewhat	4 – neither deteriorate, nor improve	Somewhat	3 – disagree somawhat	Married or live with a partner	Retired	500 –999 euros	2	Higher	Lithuanian	1084.62
41	Woman	City or town	6 – agree	5 – agree somewhat	2 – disagree	2 – disagree	3 – disagree somawhat	No	No	5 – trust somewhat	5 – trust somewhat	5 – trust somewhat	4 – neither trust, nor distrust	6 – trust	3 – do not trust somewhat	4 – neither deteriorate, nor improve	Somewhat	1 – strongly disagree	Single or divorced	Employed full-time	Prefer not to answer	2	Higher	Lithuanian	520.16
36	Man	City or town	5 – agree somewhat	6 – agree	5 – agree somewhat	2 – disagree	1 – strongly disagree	No	Yes	3 – do not trust somewhat	5 – trust somewhat	5 – trust somewhat	6 – trust	5 – trust somewhat	5 – trust somewhat	2 – deteriorate	No	4 - neither agree, nor disagree	Single or divorced	Employed part-time	0 – 499 euros	1	Higher	Other	690.62
77	Woman	City or town	7 - strongly agree	7 - strongly agree	7 - strongly agree	6 – agree	6 – agree	No	No	7 – trust completely	5 – trust somewhat	5 – trust somewhat	6 – trust	6 – trust	6 – trust	4 – neither deteriorate, nor improve	Yes	2 – disagree	Single or divorced	Retired	500 –999 euros	2	Higher	Lithuanian	861.55
73	Man	City or town	7 - strongly agree	4 – neither agree, nor disagree	4 – neither agree, nor disagree	7 - strongly agree	7 - strongly agree	No	No	5 – trust somewhat	6 – trust	6 – trust	6 – trust	5 – trust somewhat	5 – trust somewhat	3 – deteriorate somewhat	No	2 – disagree	Married or live with a partner	Retired	1000 – 1999 euros	2	Higher	Lithuanian	502.3
30	Man	City or town	1 – strongly disagree	7 - strongly agree	7 - strongly agree	4 – neither agree, nor disagree	1 – strongly disagree	No	Yes	4 – neither trust, nor distrust	5 – trust somewhat	5 – trust somewhat	6 – trust	6 – trust	3 – do not trust somewhat	4 – neither deteriorate, nor improve	Yes	6 – agree	Single or divorced	Self-employed	More than 3000 euros	1	Higher	Lithuanian	288
79	Woman	City or town	7 - strongly agree	6 – agree	6 – agree	3 – disagree somawhat	6 – agree	No	No	3 – do not trust somewhat	6 – trust	6 – trust	7 – trust completely	7 – trust completely	5 – trust somewhat	3 – deteriorate somewhat	Yes	1 – strongly disagree	Single or divorced	Retired	0 – 499 euros	1	Higher	Lithuanian	478.1
64	Woman	City or town	7 - strongly agree	5 – agree somewhat	6 – agree	2 – disagree	7 - strongly agree	No	No	3 – do not trust somewhat	5 – trust somewhat	5 – trust somewhat	6 – trust	6 – trust	3 – do not trust somewhat	4 – neither deteriorate, nor improve	No	1 – strongly disagree	Married or live with a partner	Retired	500 –999 euros	2	Higher	Lithuanian	501.34
75	Woman	City or town	6 – agree	4 – neither agree, nor disagree	3 – disagree somawhat	2 – disagree	6 – agree	No	No	3 – do not trust somewhat	4 – neither trust, nor distrust	6 – trust	6 – trust	4 – neither trust, nor distrust	3 – do not trust somewhat	4 – neither deteriorate, nor improve	No	1 – strongly disagree	Married or live with a partner	Retired	1000 – 1999 euros	2	Higher	Lithuanian	802.31
65	Man	City or town	6 – agree	5 – agree somewhat	5 – agree somewhat	4 – neither agree, nor disagree	6 – agree	No	No	2 – do not trust	2 – do not trust	2 – do not trust	4 – neither trust, nor distrust	3 – do not trust somewhat	3 – do not trust somewhat	4 – neither deteriorate, nor improve	Yes	2 – disagree	Married or live with a partner	Unemployed	500 –999 euros	2	Higher	Lithuanian	389.42
63	Woman	City or town	7 - strongly agree	4 – neither agree, nor disagree	3 – disagree somawhat	2 – disagree	7 - strongly agree	No	No	1 – do not trust at all	6 – trust	4 – neither trust, nor distrust	7 – trust completely	5 – trust somewhat	4 – neither trust, nor distrust	4 – neither deteriorate, nor improve	Yes	1 – strongly disagree	Single or divorced	Employed full-time	1000 – 1999 euros	1	Higher	Lithuanian	376.7
72	Woman	City or town	7 - strongly agree	7 - strongly agree	7 - strongly agree	1 – strongly disagree	7 - strongly agree	No	No	2 – do not trust	5 – trust somewhat	6 – trust	6 – trust	4 – neither trust, nor distrust	4 – neither trust, nor distrust	3 – deteriorate somewhat	Yes	1 – strongly disagree	Married or live with a partner	Retired	500 –999 euros	2	Higher	Lithuanian	462.73
63	Man	City or town	7 - strongly agree	2 – disagree	5 – agree somewhat	4 – neither agree, nor disagree	5 – agree somewhat	No	No	5 – trust somewhat	5 – trust somewhat	5 – trust somewhat	6 – trust	4 – neither trust, nor distrust	5 – trust somewhat	2 – deteriorate	Yes	1 – strongly disagree	Married or live with a partner	Retired	500 –999 euros	2	Vocational	Lithuanian	501.04
18	Woman	Rural area	7 - strongly agree	7 - strongly agree	7 - strongly agree	7 - strongly agree	4 – neither agree, nor disagree	No	No	4 – neither trust, nor distrust	1 – do not trust at all	1 – do not trust at all	3 – do not trust somewhat	3 – do not trust somewhat	2 – do not trust	4 – neither deteriorate, nor improve	No	6 – agree	Single or divorced	Employed part-time	2000 – 2999 euros	4	Secondary	Lithuanian	226.25
47	Woman	Rural area	7 - strongly agree	6 – agree	6 – agree	4 – neither agree, nor disagree	7 - strongly agree	No	No	6 – trust	7 – trust completely	7 – trust completely	7 – trust completely	7 – trust completely	6 – trust	3 – deteriorate somewhat	Yes	1 – strongly disagree	Married or live with a partner	Employed full-time	More than 3000 euros	4	Higher	Lithuanian	765.47
52	Man	City or town	4 – neither agree, nor disagree	6 – agree	6 – agree	4 – neither agree, nor disagree	5 – agree somewhat	No	No	4 – neither trust, nor distrust	2 – do not trust	2 – do not trust	4 – neither trust, nor distrust	2 – do not trust	2 – do not trust	4 – neither deteriorate, nor improve	Yes	2 – disagree	Single or divorced	Retired	0 – 499 euros	1	Vocational	Lithuanian	461.82
71	Woman	City or town	5 – agree somewhat	6 – agree	6 – agree	5 – agree somewhat	5 – agree somewhat	No	No	2 – do not trust	2 – do not trust	2 – do not trust	7 – trust completely	2 – do not trust	2 – do not trust	6 – improve	No	1 – strongly disagree	Married or live with a partner	Retired	0 – 499 euros	1	Secondary	Lithuanian	652.49
22	Woman	City or town	4 – neither agree, nor disagree	5 – agree somewhat	3 – disagree somawhat	4 – neither agree, nor disagree	4 – neither agree, nor disagree	Yes	No	2 – do not trust	5 – trust somewhat	5 – trust somewhat	7 – trust completely	5 – trust somewhat	4 – neither trust, nor distrust	4 – neither deteriorate, nor improve	Yes	1 – strongly disagree	Single or divorced	Employed part-time	Prefer not to answer	4	Secondary	Polish	407.49
70	Woman	City or town	7 - strongly agree	5 – agree somewhat	6 – agree	5 – agree somewhat	7 - strongly agree	No	No	5 – trust somewhat	5 – trust somewhat	5 – trust somewhat	7 – trust completely	6 – trust	6 – trust	1 – deteriorate a lot	No	2 – disagree	Married or live with a partner	Retired	500 –999 euros	2	Vocational	Lithuanian	901.79
34	Woman	City or town	5 – agree somewhat	5 – agree somewhat	6 – agree	1 – strongly disagree	4 – neither agree, nor disagree	No	No	1 – do not trust at all	3 – do not trust somewhat	7 – trust completely	7 – trust completely	6 – trust	2 – do not trust	1 – deteriorate a lot	Somewhat	1 – strongly disagree	Married or live with a partner	Other	Prefer not to answer	5	Higher	Lithuanian	472.79
74	Woman	City or town	7 - strongly agree	3 – disagree somawhat	3 – disagree somawhat	1 – strongly disagree	7 - strongly agree	No	No	3 – do not trust somewhat	3 – do not trust somewhat	5 – trust somewhat	6 – trust	3 – do not trust somewhat	5 – trust somewhat	4 – neither deteriorate, nor improve	Yes	1 – strongly disagree	Single or divorced	Retired	0 – 499 euros	1	Higher	Lithuanian	667.67
59	Man	City or town	5 – agree somewhat	7 - strongly agree	2 – disagree	6 – agree	6 – agree	No	No	5 – trust somewhat	5 – trust somewhat	5 – trust somewhat	6 – trust	2 – do not trust	7 – trust completely	3 – deteriorate somewhat	No	1 – strongly disagree	Single or divorced	Employed full-time	1000 – 1999 euros	1	Vocational	Lithuanian	935.63
76	Woman	City or town	5 – agree somewhat	5 – agree somewhat	6 – agree	3 – disagree somawhat	5 – agree somewhat	No	No	4 – neither trust, nor distrust	4 – neither trust, nor distrust	5 – trust somewhat	5 – trust somewhat	5 – trust somewhat	3 – do not trust somewhat	4 – neither deteriorate, nor improve	No	4 - neither agree, nor disagree	Single or divorced	Retired	0 – 499 euros	1	Vocational	Lithuanian	1787.4
83	Woman	City or town	7 - strongly agree	4 – neither agree, nor disagree	6 – agree	2 – disagree	6 – agree	No	No	2 – do not trust	5 – trust somewhat	5 – trust somewhat	6 – trust	6 – trust	4 – neither trust, nor distrust	2 – deteriorate	No	1 – strongly disagree	Single or divorced	Retired	0 – 499 euros	1	Vocational	Lithuanian	898.63
54	Man	Rural area	2 – disagree	1 – strongly disagree	3 – disagree somawhat	2 – disagree	4 – neither agree, nor disagree	No	No	2 – do not trust	3 – do not trust somewhat	1 – do not trust at all	5 – trust somewhat	1 – do not trust at all	1 – do not trust at all	4 – neither deteriorate, nor improve	Somewhat	1 – strongly disagree	Married or live with a partner	Other	1000 – 1999 euros	3	Secondary	Russian	784.05
49	Woman	City or town	5 – agree somewhat	6 – agree	6 – agree	4 – neither agree, nor disagree	7 - strongly agree	No	No	4 – neither trust, nor distrust	5 – trust somewhat	5 – trust somewhat	5 – trust somewhat	5 – trust somewhat	5 – trust somewhat	3 – deteriorate somewhat	Yes	1 – strongly disagree	Married or live with a partner	Employed full-time	Prefer not to answer	3	Higher	Lithuanian	1492.14
28	Woman	Rural area	1 – strongly disagree	6 – agree	5 – agree somewhat	4 – neither agree, nor disagree	1 – strongly disagree	No	No	4 – neither trust, nor distrust	3 – do not trust somewhat	2 – do not trust	4 – neither trust, nor distrust	1 – do not trust at all	2 – do not trust	3 – deteriorate somewhat	Yes	2 – disagree	Married or live with a partner	Unemployed	500 –999 euros	5	Vocational	Lithuanian	569.57
51	Woman	Rural area	7 - strongly agree	7 - strongly agree	6 – agree	6 – agree	6 – agree	No	No	3 – do not trust somewhat	4 – neither trust, nor distrust	6 – trust	6 – trust	7 – trust completely	7 – trust completely	4 – neither deteriorate, nor improve	No	1 – strongly disagree	Married or live with a partner	Employed full-time	Prefer not to answer	2	Vocational	Lithuanian	385.4
75	Woman	City or town	7 - strongly agree	5 – agree somewhat	4 – neither agree, nor disagree	1 – strongly disagree	7 - strongly agree	No	No	5 – trust somewhat	5 – trust somewhat	2 – do not trust	5 – trust somewhat	5 – trust somewhat	5 – trust somewhat	4 – neither deteriorate, nor improve	Yes	1 – strongly disagree	Married or live with a partner	Employed part-time	500 –999 euros	2	Higher	Lithuanian	538.05
50	Man	City or town	6 – agree	6 – agree	4 – neither agree, nor disagree	4 – neither agree, nor disagree	4 – neither agree, nor disagree	No	Yes	1 – do not trust at all	4 – neither trust, nor distrust	4 – neither trust, nor distrust	4 – neither trust, nor distrust	1 – do not trust at all	1 – do not trust at all	2 – deteriorate	Somewhat	1 – strongly disagree	Married or live with a partner	Self-employed	Prefer not to answer	4	Higher	Polish	931.74
47	Woman	Rural area	7 - strongly agree	2 – disagree	6 – agree	4 – neither agree, nor disagree	5 – agree somewhat	No	No	3 – do not trust somewhat	2 – do not trust	2 – do not trust	6 – trust	6 – trust	4 – neither trust, nor distrust	2 – deteriorate	Yes	1 – strongly disagree	Married or live with a partner	Employed full-time	2000 – 2999 euros	4	Higher	Lithuanian	343.4
50	Man	City or town	4 – neither agree, nor disagree	2 – disagree	2 – disagree	1 – strongly disagree	7 - strongly agree	No	No	1 – do not trust at all	1 – do not trust at all	1 – do not trust at all	1 – do not trust at all	1 – do not trust at all	1 – do not trust at all	1 – deteriorate a lot	No	4 - neither agree, nor disagree	Married or live with a partner	Employed full-time	Prefer not to answer	2	Vocational	Lithuanian	572.25
64	Woman	City or town	7 - strongly agree	4 – neither agree, nor disagree	4 – neither agree, nor disagree	1 – strongly disagree	7 - strongly agree	No	No	4 – neither trust, nor distrust	5 – trust somewhat	5 – trust somewhat	4 – neither trust, nor distrust	4 – neither trust, nor distrust	5 – trust somewhat	1 – deteriorate a lot	No	4 - neither agree, nor disagree	Single or divorced	Other	500 –999 euros	1	Vocational	Lithuanian	739.68
79	Woman	Rural area	4 – neither agree, nor disagree	6 – agree	2 – disagree	2 – disagree	4 – neither agree, nor disagree	No	No	6 – trust	5 – trust somewhat	4 – neither trust, nor distrust	6 – trust	2 – do not trust	2 – do not trust	4 – neither deteriorate, nor improve	Yes	1 – strongly disagree	Single or divorced	Retired	0 – 499 euros	2	Higher	Lithuanian	789.36
77	Man	City or town	7 - strongly agree	2 – disagree	6 – agree	1 – strongly disagree	7 - strongly agree	No	No	4 – neither trust, nor distrust	5 – trust somewhat	5 – trust somewhat	7 – trust completely	6 – trust	1 – do not trust at all	4 – neither deteriorate, nor improve	No	1 – strongly disagree	Married or live with a partner	Retired	1000 – 1999 euros	2	Secondary	Lithuanian	917.72
72	Woman	City or town	7 - strongly agree	5 – agree somewhat	5 – agree somewhat	4 – neither agree, nor disagree	5 – agree somewhat	No	No	2 – do not trust	6 – trust	5 – trust somewhat	6 – trust	6 – trust	4 – neither trust, nor distrust	4 – neither deteriorate, nor improve	Somewhat	1 – strongly disagree	Married or live with a partner	Retired	500 –999 euros	2	Higher	Lithuanian	1767.03
54	Woman	City or town	7 - strongly agree	4 – neither agree, nor disagree	3 – disagree somawhat	3 – disagree somawhat	6 – agree	No	No	4 – neither trust, nor distrust	5 – trust somewhat	5 – trust somewhat	5 – trust somewhat	5 – trust somewhat	5 – trust somewhat	2 – deteriorate	Yes	2 – disagree	Married or live with a partner	Employed full-time	1000 – 1999 euros	2	Higher	Lithuanian	735.77
74	Woman	City or town	7 - strongly agree	6 – agree	6 – agree	2 – disagree	7 - strongly agree	No	No	6 – trust	6 – trust	6 – trust	6 – trust	6 – trust	6 – trust	4 – neither deteriorate, nor improve	Yes	1 – strongly disagree	Single or divorced	Retired	500 –999 euros	1	Higher	Lithuanian	889.93
32	Man	City or town	7 - strongly agree	7 - strongly agree	7 - strongly agree	6 – agree	2 – disagree	No	Yes	1 – do not trust at all	2 – do not trust	5 – trust somewhat	7 – trust completely	3 – do not trust somewhat	1 – do not trust at all	2 – deteriorate	Somewhat	1 – strongly disagree	Married or live with a partner	Employed full-time	2000 – 2999 euros	4	Higher	Lithuanian	421.07
20	Woman	City or town	1 – strongly disagree	6 – agree	5 – agree somewhat	4 – neither agree, nor disagree	4 – neither agree, nor disagree	No	Yes	4 – neither trust, nor distrust	1 – do not trust at all	2 – do not trust	5 – trust somewhat	4 – neither trust, nor distrust	4 – neither trust, nor distrust	4 – neither deteriorate, nor improve	Somewhat	4 - neither agree, nor disagree	Married or live with a partner	Student	500 –999 euros	2	Vocational	Lithuanian	284.85
62	Woman	Rural area	4 – neither agree, nor disagree	5 – agree somewhat	7 - strongly agree	5 – agree somewhat	4 – neither agree, nor disagree	No	No	2 – do not trust	4 – neither trust, nor distrust	3 – do not trust somewhat	5 – trust somewhat	4 – neither trust, nor distrust	1 – do not trust at all	1 – deteriorate a lot	No	2 – disagree	Married or live with a partner	Retired	0 – 499 euros	2	Vocational	Lithuanian	778.62
72	Man	City or town	1 – strongly disagree	7 - strongly agree	7 - strongly agree	7 - strongly agree	4 – neither agree, nor disagree	No	No	1 – do not trust at all	1 – do not trust at all	1 – do not trust at all	6 – trust	1 – do not trust at all	1 – do not trust at all	1 – deteriorate a lot	No	7 – strongly agree	Married or live with a partner	Retired	0 – 499 euros	4	Vocational	Lithuanian	276.63
60	Woman	City or town	7 - strongly agree	6 – agree	6 – agree	2 – disagree	6 – agree	No	No	4 – neither trust, nor distrust	3 – do not trust somewhat	3 – do not trust somewhat	6 – trust	3 – do not trust somewhat	5 – trust somewhat	3 – deteriorate somewhat	Yes	2 – disagree	Married or live with a partner	Unemployed	1000 – 1999 euros	3	Higher	Lithuanian	360.54
28	Man	City or town	6 – agree	6 – agree	6 – agree	2 – disagree	4 – neither agree, nor disagree	No	No	6 – trust	5 – trust somewhat	5 – trust somewhat	7 – trust completely	5 – trust somewhat	5 – trust somewhat	4 – neither deteriorate, nor improve	Somewhat	1 – strongly disagree	Married or live with a partner	Employed part-time	1000 – 1999 euros	2	Higher	Lithuanian	274.77
80	Man	City or town	7 - strongly agree	5 – agree somewhat	6 – agree	5 – agree somewhat	6 – agree	No	No	4 – neither trust, nor distrust	6 – trust	5 – trust somewhat	6 – trust	6 – trust	5 – trust somewhat	4 – neither deteriorate, nor improve	Yes	4 - neither agree, nor disagree	Single or divorced	Retired	0 – 499 euros	1	Higher	Lithuanian	1086.52
45	Woman	Rural area	7 - strongly agree	5 – agree somewhat	6 – agree	4 – neither agree, nor disagree	6 – agree	Yes	No	6 – trust	6 – trust	6 – trust	7 – trust completely	5 – trust somewhat	6 – trust	4 – neither deteriorate, nor improve	Yes	1 – strongly disagree	Married or live with a partner	Employed full-time	1000 – 1999 euros	4	Higher	Lithuanian	631.52
71	Woman	City or town	6 – agree	6 – agree	6 – agree	4 – neither agree, nor disagree	6 – agree	No	No	5 – trust somewhat	5 – trust somewhat	5 – trust somewhat	5 – trust somewhat	5 – trust somewhat	3 – do not trust somewhat	4 – neither deteriorate, nor improve	Yes	2 – disagree	Married or live with a partner	Retired	1000 – 1999 euros	2	Higher	Lithuanian	617.65
63	Man	City or town	6 – agree	3 – disagree somawhat	4 – neither agree, nor disagree	4 – neither agree, nor disagree	4 – neither agree, nor disagree	No	No	5 – trust somewhat	6 – trust	6 – trust	6 – trust	5 – trust somewhat	6 – trust	1 – deteriorate a lot	Somewhat	1 – strongly disagree	Married or live with a partner	Unemployed	500 –999 euros	2	Higher	Lithuanian	520.96
56	Man	City or town	7 - strongly agree	7 - strongly agree	7 - strongly agree	4 – neither agree, nor disagree	4 – neither agree, nor disagree	No	No	3 – do not trust somewhat	5 – trust somewhat	6 – trust	7 – trust completely	6 – trust	5 – trust somewhat	3 – deteriorate somewhat	No	1 – strongly disagree	Married or live with a partner	Employed full-time	More than 3000 euros	3	Higher	Lithuanian	380.05
70	Woman	City or town	4 – neither agree, nor disagree	4 – neither agree, nor disagree	4 – neither agree, nor disagree	3 – disagree somawhat	6 – agree	No	No	5 – trust somewhat	6 – trust	6 – trust	6 – trust	4 – neither trust, nor distrust	6 – trust	4 – neither deteriorate, nor improve	No	1 – strongly disagree	Married or live with a partner	Retired	500 –999 euros	2	Higher	Lithuanian	1948.22
71	Woman	City or town	6 – agree	5 – agree somewhat	4 – neither agree, nor disagree	5 – agree somewhat	4 – neither agree, nor disagree	No	No	4 – neither trust, nor distrust	4 – neither trust, nor distrust	4 – neither trust, nor distrust	5 – trust somewhat	5 – trust somewhat	4 – neither trust, nor distrust	2 – deteriorate	Somewhat	2 – disagree	Single or divorced	Retired	0 – 499 euros	1	Higher	Lithuanian	602.9
37	Woman	City or town	7 - strongly agree	7 - strongly agree	7 - strongly agree	7 - strongly agree	7 - strongly agree	No	Yes	1 – do not trust at all	7 – trust completely	7 – trust completely	7 – trust completely	7 – trust completely	7 – trust completely	1 – deteriorate a lot	No	7 – strongly agree	Married or live with a partner	Employed full-time	500 –999 euros	3	Vocational	Lithuanian	629.81
47	Woman	City or town	7 - strongly agree	7 - strongly agree	7 - strongly agree	6 – agree	7 - strongly agree	No	No	7 – trust completely	6 – trust	5 – trust somewhat	6 – trust	5 – trust somewhat	4 – neither trust, nor distrust	1 – deteriorate a lot	Yes	2 – disagree	Married or live with a partner	Employed full-time	1000 – 1999 euros	2	Higher	Lithuanian	560.33
37	Man	City or town	1 – strongly disagree	7 - strongly agree	7 - strongly agree	4 – neither agree, nor disagree	1 – strongly disagree	No	No	4 – neither trust, nor distrust	4 – neither trust, nor distrust	4 – neither trust, nor distrust	4 – neither trust, nor distrust	4 – neither trust, nor distrust	4 – neither trust, nor distrust	3 – deteriorate somewhat	No	4 - neither agree, nor disagree	Single or divorced	Employed full-time	More than 3000 euros	1	Higher	Lithuanian	241.04
69	Man	City or town	5 – agree somewhat	6 – agree	6 – agree	6 – agree	7 - strongly agree	No	No	1 – do not trust at all	5 – trust somewhat	6 – trust	6 – trust	5 – trust somewhat	5 – trust somewhat	2 – deteriorate	Yes	1 – strongly disagree	Married or live with a partner	Retired	1000 – 1999 euros	3	Vocational	Lithuanian	1129.04
65	Man	City or town	7 - strongly agree	6 – agree	6 – agree	5 – agree somewhat	6 – agree	No	No	6 – trust	6 – trust	6 – trust	7 – trust completely	6 – trust	6 – trust	4 – neither deteriorate, nor improve	Yes	1 – strongly disagree	Married or live with a partner	Retired	500 –999 euros	2	Higher	Lithuanian	502.54
67	Man	City or town	5 – agree somewhat	6 – agree	6 – agree	6 – agree	4 – neither agree, nor disagree	No	No	4 – neither trust, nor distrust	4 – neither trust, nor distrust	5 – trust somewhat	6 – trust	5 – trust somewhat	2 – do not trust	4 – neither deteriorate, nor improve	Yes	1 – strongly disagree	Married or live with a partner	Retired	1000 – 1999 euros	2	Secondary	Lithuanian	534.38
46	Woman	City or town	6 – agree	6 – agree	4 – neither agree, nor disagree	5 – agree somewhat	1 – strongly disagree	Yes	No	4 – neither trust, nor distrust	5 – trust somewhat	6 – trust	6 – trust	6 – trust	5 – trust somewhat	3 – deteriorate somewhat	No	2 – disagree	Single or divorced	Employed full-time	500 –999 euros	1	Higher	Lithuanian	2041.54
61	Woman	Rural area	6 – agree	6 – agree	6 – agree	4 – neither agree, nor disagree	4 – neither agree, nor disagree	No	No	4 – neither trust, nor distrust	6 – trust	6 – trust	6 – trust	6 – trust	6 – trust	4 – neither deteriorate, nor improve	No	1 – strongly disagree	Married or live with a partner	Employed full-time	1000 – 1999 euros	2	Higher	Lithuanian	471.42
72	Woman	City or town	7 - strongly agree	3 – disagree somawhat	2 – disagree	4 – neither agree, nor disagree	7 - strongly agree	No	Yes	2 – do not trust	2 – do not trust	3 – do not trust somewhat	7 – trust completely	2 – do not trust	2 – do not trust	1 – deteriorate a lot	Yes	1 – strongly disagree	Married or live with a partner	Retired	500 –999 euros	2	Higher	Lithuanian	5358.85
54	Man	City or town	4 – neither agree, nor disagree	5 – agree somewhat	4 – neither agree, nor disagree	5 – agree somewhat	4 – neither agree, nor disagree	No	No	1 – do not trust at all	2 – do not trust	3 – do not trust somewhat	6 – trust	2 – do not trust	1 – do not trust at all	4 – neither deteriorate, nor improve	No	4 - neither agree, nor disagree	Married or live with a partner	Employed full-time	2000 – 2999 euros	2	Higher	Lithuanian	864.72
65	Woman	City or town	7 - strongly agree	3 – disagree somawhat	3 – disagree somawhat	2 – disagree	7 - strongly agree	No	No	2 – do not trust	7 – trust completely	7 – trust completely	7 – trust completely	7 – trust completely	5 – trust somewhat	4 – neither deteriorate, nor improve	Yes	1 – strongly disagree	Married or live with a partner	Retired	500 –999 euros	2	Higher	Lithuanian	832.92
50	Woman	City or town	6 – agree	3 – disagree somawhat	3 – disagree somawhat	5 – agree somewhat	5 – agree somewhat	No	No	5 – trust somewhat	5 – trust somewhat	5 – trust somewhat	6 – trust	3 – do not trust somewhat	5 – trust somewhat	1 – deteriorate a lot	Yes	1 – strongly disagree	Married or live with a partner	Employed full-time	1000 – 1999 euros	2	Higher	Lithuanian	481.65
35	Woman	City or town	7 - strongly agree	6 – agree	6 – agree	4 – neither agree, nor disagree	6 – agree	No	No	2 – do not trust	5 – trust somewhat	4 – neither trust, nor distrust	7 – trust completely	5 – trust somewhat	3 – do not trust somewhat	3 – deteriorate somewhat	Yes	1 – strongly disagree	Single or divorced	Employed full-time	Prefer not to answer	1	Higher	Lithuanian	490.27
19	Woman	Rural area	7 - strongly agree	6 – agree	6 – agree	6 – agree	1 – strongly disagree	No	No	2 – do not trust	3 – do not trust somewhat	2 – do not trust	7 – trust completely	6 – trust	5 – trust somewhat	1 – deteriorate a lot	Yes	1 – strongly disagree	Single or divorced	Student	Prefer not to answer	5	Secondary	Lithuanian	333.95
61	Woman	City or town	2 – disagree	5 – agree somewhat	5 – agree somewhat	5 – agree somewhat	5 – agree somewhat	Yes	No	4 – neither trust, nor distrust	1 – do not trust at all	2 – do not trust	4 – neither trust, nor distrust	2 – do not trust	1 – do not trust at all	2 – deteriorate	Somewhat	6 – agree	Single or divorced	Employed full-time	500 –999 euros	2	Higher	Lithuanian	484.09
73	Woman	City or town	2 – disagree	7 - strongly agree	6 – agree	3 – disagree somawhat	7 - strongly agree	No	No	2 – do not trust	3 – do not trust somewhat	6 – trust	7 – trust completely	1 – do not trust at all	1 – do not trust at all	4 – neither deteriorate, nor improve	No	1 – strongly disagree	Single or divorced	Retired	0 – 499 euros	1	Higher	Lithuanian	930.79
72	Woman	City or town	7 - strongly agree	5 – agree somewhat	6 – agree	5 – agree somewhat	7 - strongly agree	No	Yes	3 – do not trust somewhat	6 – trust	4 – neither trust, nor distrust	7 – trust completely	3 – do not trust somewhat	2 – do not trust	4 – neither deteriorate, nor improve	Somewhat	1 – strongly disagree	Single or divorced	Retired	500 –999 euros	1	Higher	Lithuanian	816.22
34	Woman	City or town	2 – disagree	6 – agree	6 – agree	4 – neither agree, nor disagree	1 – strongly disagree	Yes	Yes	2 – do not trust	5 – trust somewhat	5 – trust somewhat	6 – trust	6 – trust	2 – do not trust	3 – deteriorate somewhat	No	1 – strongly disagree	Married or live with a partner	Employed full-time	2000 – 2999 euros	5	Higher	Lithuanian	424.33
50	Woman	City or town	1 – strongly disagree	4 – neither agree, nor disagree	4 – neither agree, nor disagree	1 – strongly disagree	6 – agree	No	No	1 – do not trust at all	4 – neither trust, nor distrust	2 – do not trust	4 – neither trust, nor distrust	2 – do not trust	2 – do not trust	4 – neither deteriorate, nor improve	Somewhat	6 – agree	Married or live with a partner	Employed part-time	1000 – 1999 euros	3	Vocational	Lithuanian	625.02
26	Woman	City or town	7 - strongly agree	3 – disagree somawhat	5 – agree somewhat	2 – disagree	7 - strongly agree	No	No	3 – do not trust somewhat	3 – do not trust somewhat	4 – neither trust, nor distrust	5 – trust somewhat	5 – trust somewhat	1 – do not trust at all	2 – deteriorate	Yes	1 – strongly disagree	Married or live with a partner	Employed full-time	Prefer not to answer	2	Higher	Lithuanian	792.59
71	Man	City or town	7 - strongly agree	7 - strongly agree	6 – agree	3 – disagree somawhat	7 - strongly agree	No	No	4 – neither trust, nor distrust	5 – trust somewhat	5 – trust somewhat	7 – trust completely	6 – trust	5 – trust somewhat	3 – deteriorate somewhat	Somewhat	1 – strongly disagree	Married or live with a partner	Retired	500 –999 euros	2	Higher	Lithuanian	554.08
47	Woman	City or town	7 - strongly agree	5 – agree somewhat	4 – neither agree, nor disagree	4 – neither agree, nor disagree	4 – neither agree, nor disagree	No	No	5 – trust somewhat	4 – neither trust, nor distrust	5 – trust somewhat	6 – trust	5 – trust somewhat	6 – trust	3 – deteriorate somewhat	Somewhat	1 – strongly disagree	Single or divorced	Employed full-time	500 –999 euros	1	Higher	Lithuanian	469.47
44	Man	City or town	1 – strongly disagree	2 – disagree	4 – neither agree, nor disagree	5 – agree somewhat	1 – strongly disagree	No	No	4 – neither trust, nor distrust	1 – do not trust at all	2 – do not trust	3 – do not trust somewhat	1 – do not trust at all	2 – do not trust	4 – neither deteriorate, nor improve	No	2 – disagree	Single or divorced	Unemployed	0 – 499 euros	0	Vocational	Lithuanian	427.4
38	Man	City or town	7 - strongly agree	7 - strongly agree	6 – agree	6 – agree	5 – agree somewhat	No	No	5 – trust somewhat	6 – trust	6 – trust	6 – trust	5 – trust somewhat	6 – trust	3 – deteriorate somewhat	Yes	1 – strongly disagree	Married or live with a partner	Employed full-time	2000 – 2999 euros	4	Higher	Lithuanian	602.41
64	Woman	Rural area	7 - strongly agree	6 – agree	6 – agree	3 – disagree somawhat	4 – neither agree, nor disagree	No	No	4 – neither trust, nor distrust	4 – neither trust, nor distrust	5 – trust somewhat	6 – trust	4 – neither trust, nor distrust	3 – do not trust somewhat	2 – deteriorate	No	1 – strongly disagree	Married or live with a partner	Employed full-time	500 –999 euros	2	Secondary	Lithuanian	604.66
52	Man	City or town	7 - strongly agree	4 – neither agree, nor disagree	5 – agree somewhat	3 – disagree somawhat	5 – agree somewhat	No	No	4 – neither trust, nor distrust	5 – trust somewhat	5 – trust somewhat	6 – trust	4 – neither trust, nor distrust	5 – trust somewhat	2 – deteriorate	Yes	1 – strongly disagree	Married or live with a partner	Employed full-time	1000 – 1999 euros	3	Higher	Lithuanian	523.42
25	Man	City or town	7 - strongly agree	6 – agree	6 – agree	1 – strongly disagree	5 – agree somewhat	No	No	2 – do not trust	2 – do not trust	6 – trust	6 – trust	6 – trust	2 – do not trust	1 – deteriorate a lot	No	1 – strongly disagree	Single or divorced	Employed full-time	0 – 499 euros	1	Higher	Lithuanian	245.55
48	Man	City or town	5 – agree somewhat	5 – agree somewhat	6 – agree	6 – agree	4 – neither agree, nor disagree	No	No	5 – trust somewhat	5 – trust somewhat	5 – trust somewhat	6 – trust	5 – trust somewhat	5 – trust somewhat	4 – neither deteriorate, nor improve	No	2 – disagree	Married or live with a partner	Employed full-time	1000 – 1999 euros	4	Vocational	Lithuanian	355.96
65	Woman	City or town	6 – agree	7 - strongly agree	7 - strongly agree	4 – neither agree, nor disagree	7 - strongly agree	No	Yes	4 – neither trust, nor distrust	6 – trust	6 – trust	7 – trust completely	4 – neither trust, nor distrust	4 – neither trust, nor distrust	4 – neither deteriorate, nor improve	Somewhat	4 - neither agree, nor disagree	Single or divorced	Employed full-time	Prefer not to answer	1	Vocational	Lithuanian	522.74
67	Woman	City or town	7 - strongly agree	4 – neither agree, nor disagree	3 – disagree somawhat	1 – strongly disagree	7 - strongly agree	No	No	5 – trust somewhat	6 – trust	6 – trust	6 – trust	5 – trust somewhat	5 – trust somewhat	4 – neither deteriorate, nor improve	No	1 – strongly disagree	Married or live with a partner	Retired	500 –999 euros	2	Higher	Lithuanian	785.24
70	Woman	City or town	7 - strongly agree	6 – agree	6 – agree	2 – disagree	7 - strongly agree	Yes	No	4 – neither trust, nor distrust	5 – trust somewhat	6 – trust	7 – trust completely	6 – trust	3 – do not trust somewhat	4 – neither deteriorate, nor improve	Yes	1 – strongly disagree	Married or live with a partner	Retired	1000 – 1999 euros	2	Higher	Lithuanian	511.77
63	Woman	City or town	7 - strongly agree	6 – agree	6 – agree	2 – disagree	6 – agree	No	No	5 – trust somewhat	6 – trust	6 – trust	7 – trust completely	6 – trust	5 – trust somewhat	3 – deteriorate somewhat	Yes	1 – strongly disagree	Single or divorced	Employed full-time	1000 – 1999 euros	1	Higher	Lithuanian	656.62
75	Woman	City or town	7 - strongly agree	5 – agree somewhat	6 – agree	5 – agree somewhat	6 – agree	No	No	6 – trust	6 – trust	5 – trust somewhat	7 – trust completely	6 – trust	5 – trust somewhat	2 – deteriorate	Yes	1 – strongly disagree	Single or divorced	Retired	500 –999 euros	1	Higher	Lithuanian	641.64
65	Man	City or town	6 – agree	6 – agree	6 – agree	5 – agree somewhat	5 – agree somewhat	No	No	4 – neither trust, nor distrust	4 – neither trust, nor distrust	3 – do not trust somewhat	6 – trust	5 – trust somewhat	2 – do not trust	4 – neither deteriorate, nor improve	Somewhat	1 – strongly disagree	Married or live with a partner	Employed full-time	500 –999 euros	2	Higher	Lithuanian	790.37
72	Man	City or town	5 – agree somewhat	2 – disagree	6 – agree	5 – agree somewhat	2 – disagree	No	Yes	6 – trust	4 – neither trust, nor distrust	2 – do not trust	5 – trust somewhat	3 – do not trust somewhat	1 – do not trust at all	3 – deteriorate somewhat	Yes	4 - neither agree, nor disagree	Married or live with a partner	Retired	1000 – 1999 euros	3	Higher	Lithuanian	648.85
53	Woman	Rural area	7 - strongly agree	7 - strongly agree	6 – agree	4 – neither agree, nor disagree	6 – agree	No	No	4 – neither trust, nor distrust	6 – trust	6 – trust	6 – trust	6 – trust	4 – neither trust, nor distrust	3 – deteriorate somewhat	No	2 – disagree	Married or live with a partner	Employed full-time	1000 – 1999 euros	2	Higher	Lithuanian	885.46
57	Man	City or town	7 - strongly agree	7 - strongly agree	6 – agree	3 – disagree somawhat	7 - strongly agree	No	No	5 – trust somewhat	3 – do not trust somewhat	7 – trust completely	7 – trust completely	6 – trust	4 – neither trust, nor distrust	2 – deteriorate	No	1 – strongly disagree	Married or live with a partner	Employed part-time	Prefer not to answer	2	Vocational	Lithuanian	478.39
20	Man	City or town	6 – agree	4 – neither agree, nor disagree	3 – disagree somawhat	4 – neither agree, nor disagree	4 – neither agree, nor disagree	Yes	Yes	5 – trust somewhat	4 – neither trust, nor distrust	6 – trust	3 – do not trust somewhat	2 – do not trust	3 – do not trust somewhat	1 – deteriorate a lot	No	5 – agree somewhat	Single or divorced	Employed part-time	Prefer not to answer	3	Secondary	Lithuanian	165.91
64	Woman	City or town	7 - strongly agree	6 – agree	6 – agree	5 – agree somewhat	7 - strongly agree	No	No	2 – do not trust	6 – trust	6 – trust	6 – trust	6 – trust	6 – trust	2 – deteriorate	Yes	1 – strongly disagree	Single or divorced	Retired	0 – 499 euros	1	Higher	Lithuanian	704.06
35	Man	City or town	7 - strongly agree	6 – agree	6 – agree	6 – agree	6 – agree	No	No	5 – trust somewhat	5 – trust somewhat	4 – neither trust, nor distrust	7 – trust completely	7 – trust completely	4 – neither trust, nor distrust	3 – deteriorate somewhat	No	1 – strongly disagree	Married or live with a partner	Employed full-time	0 – 499 euros	4	Secondary	Lithuanian	428.31
31	Man	Rural area	4 – neither agree, nor disagree	5 – agree somewhat	5 – agree somewhat	5 – agree somewhat	4 – neither agree, nor disagree	No	No	4 – neither trust, nor distrust	3 – do not trust somewhat	3 – do not trust somewhat	4 – neither trust, nor distrust	3 – do not trust somewhat	2 – do not trust	3 – deteriorate somewhat	No	5 – agree somewhat	Married or live with a partner	Employed full-time	500 –999 euros	5	Vocational	Lithuanian	483.56
63	Woman	Rural area	4 – neither agree, nor disagree	5 – agree somewhat	5 – agree somewhat	5 – agree somewhat	6 – agree	No	No	5 – trust somewhat	6 – trust	6 – trust	6 – trust	5 – trust somewhat	5 – trust somewhat	2 – deteriorate	No	4 - neither agree, nor disagree	Married or live with a partner	Retired	1000 – 1999 euros	3	Higher	Lithuanian	724.41
64	Woman	Rural area	6 – agree	6 – agree	6 – agree	3 – disagree somawhat	7 - strongly agree	No	No	4 – neither trust, nor distrust	4 – neither trust, nor distrust	2 – do not trust	5 – trust somewhat	2 – do not trust	1 – do not trust at all	2 – deteriorate	No	2 – disagree	Married or live with a partner	Employed full-time	500 –999 euros	2	Higher	Lithuanian	796.96
45	Man	City or town	7 - strongly agree	7 - strongly agree	7 - strongly agree	2 – disagree	2 – disagree	No	No	3 – do not trust somewhat	4 – neither trust, nor distrust	4 – neither trust, nor distrust	5 – trust somewhat	5 – trust somewhat	1 – do not trust at all	4 – neither deteriorate, nor improve	Somewhat	1 – strongly disagree	Married or live with a partner	Other	1000 – 1999 euros	2	Higher	Lithuanian	2431.47
43	Woman	City or town	1 – strongly disagree	6 – agree	6 – agree	2 – disagree	4 – neither agree, nor disagree	No	Yes	2 – do not trust	4 – neither trust, nor distrust	4 – neither trust, nor distrust	4 – neither trust, nor distrust	2 – do not trust	1 – do not trust at all	1 – deteriorate a lot	No	1 – strongly disagree	Married or live with a partner	Unemployed	1000 – 1999 euros	4	Higher	Russian	2940.77
34	Man	City or town	6 – agree	4 – neither agree, nor disagree	6 – agree	5 – agree somewhat	4 – neither agree, nor disagree	No	No	2 – do not trust	2 – do not trust	7 – trust completely	7 – trust completely	4 – neither trust, nor distrust	1 – do not trust at all	4 – neither deteriorate, nor improve	Yes	1 – strongly disagree	Married or live with a partner	Employed full-time	Prefer not to answer	4	Higher	Lithuanian	383.25
28	Man	City or town	7 - strongly agree	7 - strongly agree	7 - strongly agree	7 - strongly agree	7 - strongly agree	No	No	1 – do not trust at all	4 – neither trust, nor distrust	7 – trust completely	7 – trust completely	7 – trust completely	5 – trust somewhat	2 – deteriorate	Yes	1 – strongly disagree	Married or live with a partner	Employed full-time	Prefer not to answer	2	Higher	Lithuanian	215.53
51	Man	City or town	3 – disagree somawhat	6 – agree	6 – agree	6 – agree	4 – neither agree, nor disagree	No	No	4 – neither trust, nor distrust	1 – do not trust at all	1 – do not trust at all	6 – trust	4 – neither trust, nor distrust	4 – neither trust, nor distrust	4 – neither deteriorate, nor improve	No	1 – strongly disagree	Single or divorced	Employed part-time	0 – 499 euros	1	Vocational	Lithuanian	284.89
65	Man	City or town	7 - strongly agree	7 - strongly agree	7 - strongly agree	1 – strongly disagree	4 – neither agree, nor disagree	No	No	6 – trust	6 – trust	6 – trust	7 – trust completely	7 – trust completely	6 – trust	3 – deteriorate somewhat	Somewhat	1 – strongly disagree	Married or live with a partner	Employed full-time	500 –999 euros	4	Higher	Lithuanian	479.08
71	Woman	City or town	7 - strongly agree	3 – disagree somawhat	4 – neither agree, nor disagree	2 – disagree	7 - strongly agree	No	No	2 – do not trust	4 – neither trust, nor distrust	5 – trust somewhat	6 – trust	3 – do not trust somewhat	4 – neither trust, nor distrust	4 – neither deteriorate, nor improve	Yes	1 – strongly disagree	Married or live with a partner	Retired	1000 – 1999 euros	2	Higher	Lithuanian	658.08
58	Woman	Rural area	7 - strongly agree	5 – agree somewhat	6 – agree	3 – disagree somawhat	4 – neither agree, nor disagree	No	No	4 – neither trust, nor distrust	3 – do not trust somewhat	3 – do not trust somewhat	3 – do not trust somewhat	3 – do not trust somewhat	2 – do not trust	2 – deteriorate	No	4 - neither agree, nor disagree	Single or divorced	Employed full-time	Prefer not to answer	1	Vocational	Lithuanian	1306.65
52	Woman	City or town	7 - strongly agree	6 – agree	6 – agree	2 – disagree	7 - strongly agree	No	No	2 – do not trust	4 – neither trust, nor distrust	4 – neither trust, nor distrust	6 – trust	4 – neither trust, nor distrust	5 – trust somewhat	2 – deteriorate	No	4 - neither agree, nor disagree	Married or live with a partner	Unemployed	Prefer not to answer	2	Vocational	Lithuanian	328.49
30	Woman	City or town	7 - strongly agree	6 – agree	6 – agree	4 – neither agree, nor disagree	4 – neither agree, nor disagree	No	No	4 – neither trust, nor distrust	5 – trust somewhat	5 – trust somewhat	6 – trust	5 – trust somewhat	5 – trust somewhat	3 – deteriorate somewhat	No	1 – strongly disagree	Married or live with a partner	Employed full-time	Prefer not to answer	3	Higher	Lithuanian	360.72
51	Woman	City or town	2 – disagree	6 – agree	5 – agree somewhat	4 – neither agree, nor disagree	6 – agree	No	Yes	2 – do not trust	2 – do not trust	4 – neither trust, nor distrust	5 – trust somewhat	2 – do not trust	2 – do not trust	1 – deteriorate a lot	No	1 – strongly disagree	Single or divorced	Employed full-time	500 –999 euros	2	Higher	Lithuanian	542.17
57	Woman	City or town	4 – neither agree, nor disagree	4 – neither agree, nor disagree	4 – neither agree, nor disagree	2 – disagree	4 – neither agree, nor disagree	No	No	4 – neither trust, nor distrust	4 – neither trust, nor distrust	4 – neither trust, nor distrust	6 – trust	4 – neither trust, nor distrust	4 – neither trust, nor distrust	4 – neither deteriorate, nor improve	Somewhat	1 – strongly disagree	Married or live with a partner	Employed full-time	1000 – 1999 euros	7	Higher	Lithuanian	520.34
28	Woman	City or town	7 - strongly agree	6 – agree	5 – agree somewhat	4 – neither agree, nor disagree	4 – neither agree, nor disagree	No	No	4 – neither trust, nor distrust	3 – do not trust somewhat	2 – do not trust	7 – trust completely	3 – do not trust somewhat	2 – do not trust	2 – deteriorate	No	1 – strongly disagree	Married or live with a partner	Employed full-time	2000 – 2999 euros	2	Higher	Lithuanian	303.65
63	Woman	City or town	7 - strongly agree	2 – disagree	2 – disagree	4 – neither agree, nor disagree	6 – agree	No	No	2 – do not trust	5 – trust somewhat	5 – trust somewhat	6 – trust	5 – trust somewhat	3 – do not trust somewhat	1 – deteriorate a lot	Somewhat	4 - neither agree, nor disagree	Married or live with a partner	Retired	500 –999 euros	2	Vocational	Lithuanian	740.75
59	Man	City or town	1 – strongly disagree	6 – agree	6 – agree	5 – agree somewhat	6 – agree	No	No	3 – do not trust somewhat	2 – do not trust	2 – do not trust	4 – neither trust, nor distrust	1 – do not trust at all	1 – do not trust at all	1 – deteriorate a lot	No	6 – agree	Married or live with a partner	Employed full-time	1000 – 1999 euros	2	Higher	Lithuanian	394.76
73	Woman	City or town	7 - strongly agree	6 – agree	6 – agree	4 – neither agree, nor disagree	6 – agree	No	No	3 – do not trust somewhat	6 – trust	6 – trust	7 – trust completely	6 – trust	5 – trust somewhat	3 – deteriorate somewhat	No	2 – disagree	Married or live with a partner	Retired	1000 – 1999 euros	2	Higher	Lithuanian	489.01
45	Man	City or town	4 – neither agree, nor disagree	6 – agree	6 – agree	2 – disagree	6 – agree	No	Yes	4 – neither trust, nor distrust	2 – do not trust	4 – neither trust, nor distrust	6 – trust	2 – do not trust	2 – do not trust	2 – deteriorate	No	2 – disagree	Married or live with a partner	Employed full-time	1000 – 1999 euros	3	Vocational	Lithuanian	880.49
26	Woman	Rural area	5 – agree somewhat	4 – neither agree, nor disagree	4 – neither agree, nor disagree	4 – neither agree, nor disagree	4 – neither agree, nor disagree	No	Yes	3 – do not trust somewhat	4 – neither trust, nor distrust	4 – neither trust, nor distrust	4 – neither trust, nor distrust	4 – neither trust, nor distrust	4 – neither trust, nor distrust	5 – improve somewhat	No	4 - neither agree, nor disagree	Single or divorced	Unemployed	1000 – 1999 euros	5	Higher	Lithuanian	196.44
31	Man	City or town	7 - strongly agree	6 – agree	5 – agree somewhat	2 – disagree	7 - strongly agree	No	No	3 – do not trust somewhat	4 – neither trust, nor distrust	4 – neither trust, nor distrust	6 – trust	5 – trust somewhat	5 – trust somewhat	3 – deteriorate somewhat	Yes	1 – strongly disagree	Single or divorced	Employed full-time	1000 – 1999 euros	1	Higher	Lithuanian	601.34
23	Woman	City or town	1 – strongly disagree	7 - strongly agree	4 – neither agree, nor disagree	7 - strongly agree	4 – neither agree, nor disagree	No	No	2 – do not trust	3 – do not trust somewhat	3 – do not trust somewhat	6 – trust	1 – do not trust at all	1 – do not trust at all	4 – neither deteriorate, nor improve	No	2 – disagree	Married or live with a partner	Student	2000 – 2999 euros	2	Secondary	Lithuanian	351.14
48	Man	City or town	7 - strongly agree	6 – agree	6 – agree	2 – disagree	6 – agree	Yes	No	3 – do not trust somewhat	2 – do not trust	2 – do not trust	6 – trust	3 – do not trust somewhat	3 – do not trust somewhat	4 – neither deteriorate, nor improve	No	1 – strongly disagree	Married or live with a partner	Employed full-time	500 –999 euros	4	Higher	Lithuanian	433.05
29	Man	City or town	7 - strongly agree	6 – agree	7 - strongly agree	4 – neither agree, nor disagree	5 – agree somewhat	No	No	6 – trust	4 – neither trust, nor distrust	4 – neither trust, nor distrust	4 – neither trust, nor distrust	4 – neither trust, nor distrust	4 – neither trust, nor distrust	4 – neither deteriorate, nor improve	Yes	2 – disagree	Married or live with a partner	Employed full-time	500 –999 euros	2	Vocational	Lithuanian	352.29
55	Woman	City or town	4 – neither agree, nor disagree	7 - strongly agree	7 - strongly agree	1 – strongly disagree	4 – neither agree, nor disagree	No	Yes	4 – neither trust, nor distrust	6 – trust	6 – trust	7 – trust completely	6 – trust	6 – trust	4 – neither deteriorate, nor improve	Somewhat	1 – strongly disagree	Married or live with a partner	Employed full-time	Prefer not to answer	3	Higher	Lithuanian	464.72
71	Woman	City or town	6 – agree	2 – disagree	5 – agree somewhat	5 – agree somewhat	6 – agree	No	No	6 – trust	6 – trust	6 – trust	7 – trust completely	7 – trust completely	4 – neither trust, nor distrust	2 – deteriorate	Yes	1 – strongly disagree	Married or live with a partner	Employed full-time	1000 – 1999 euros	2	Higher	Lithuanian	1788.82
19	Man	City or town	6 – agree	5 – agree somewhat	5 – agree somewhat	5 – agree somewhat	1 – strongly disagree	No	No	5 – trust somewhat	5 – trust somewhat	5 – trust somewhat	5 – trust somewhat	3 – do not trust somewhat	3 – do not trust somewhat	1 – deteriorate a lot	Yes	4 - neither agree, nor disagree	Single or divorced	Student	500 –999 euros	3	Basic	Russian	573.77
81	Man	City or town	7 - strongly agree	5 – agree somewhat	3 – disagree somawhat	4 – neither agree, nor disagree	2 – disagree	No	No	5 – trust somewhat	6 – trust	6 – trust	7 – trust completely	4 – neither trust, nor distrust	2 – do not trust	4 – neither deteriorate, nor improve	Yes	1 – strongly disagree	Married or live with a partner	Retired	1000 – 1999 euros	2	Higher	Lithuanian	692.5
51	Man	City or town	7 - strongly agree	7 - strongly agree	6 – agree	4 – neither agree, nor disagree	4 – neither agree, nor disagree	No	No	4 – neither trust, nor distrust	5 – trust somewhat	6 – trust	6 – trust	5 – trust somewhat	5 – trust somewhat	2 – deteriorate	No	1 – strongly disagree	Married or live with a partner	Employed full-time	Prefer not to answer	2	Higher	Lithuanian	978.47
82	Man	City or town	7 - strongly agree	6 – agree	5 – agree somewhat	4 – neither agree, nor disagree	7 - strongly agree	No	No	4 – neither trust, nor distrust	5 – trust somewhat	5 – trust somewhat	6 – trust	5 – trust somewhat	4 – neither trust, nor distrust	4 – neither deteriorate, nor improve	Somewhat	1 – strongly disagree	Single or divorced	Retired	1000 – 1999 euros	2	Higher	Lithuanian	554.54
34	Man	City or town	7 - strongly agree	7 - strongly agree	6 – agree	4 – neither agree, nor disagree	5 – agree somewhat	No	No	4 – neither trust, nor distrust	6 – trust	6 – trust	7 – trust completely	5 – trust somewhat	5 – trust somewhat	6 – improve	Yes	1 – strongly disagree	Married or live with a partner	Employed full-time	1000 – 1999 euros	2	Higher	Lithuanian	400.94
34	Man	City or town	7 - strongly agree	7 - strongly agree	7 - strongly agree	4 – neither agree, nor disagree	4 – neither agree, nor disagree	No	No	3 – do not trust somewhat	5 – trust somewhat	6 – trust	6 – trust	4 – neither trust, nor distrust	2 – do not trust	3 – deteriorate somewhat	Somewhat	1 – strongly disagree	Married or live with a partner	Employed full-time	Prefer not to answer	5	Higher	Lithuanian	356.28
27	Man	City or town	7 - strongly agree	5 – agree somewhat	3 – disagree somawhat	4 – neither agree, nor disagree	5 – agree somewhat	No	No	2 – do not trust	5 – trust somewhat	5 – trust somewhat	7 – trust completely	4 – neither trust, nor distrust	5 – trust somewhat	4 – neither deteriorate, nor improve	Somewhat	1 – strongly disagree	Single or divorced	Unemployed	500 –999 euros	3	Higher	Lithuanian	539.82
64	Woman	City or town	7 - strongly agree	5 – agree somewhat	5 – agree somewhat	2 – disagree	4 – neither agree, nor disagree	No	No	5 – trust somewhat	6 – trust	5 – trust somewhat	6 – trust	3 – do not trust somewhat	3 – do not trust somewhat	3 – deteriorate somewhat	Yes	1 – strongly disagree	Single or divorced	Employed full-time	1000 – 1999 euros	1	Higher	Lithuanian	373.09
65	Man	City or town	1 – strongly disagree	6 – agree	6 – agree	2 – disagree	6 – agree	No	No	5 – trust somewhat	1 – do not trust at all	2 – do not trust	5 – trust somewhat	4 – neither trust, nor distrust	4 – neither trust, nor distrust	3 – deteriorate somewhat	No	1 – strongly disagree	Single or divorced	Retired	0 – 499 euros	1	Secondary	Lithuanian	470.45
70	Woman	City or town	7 - strongly agree	3 – disagree somawhat	6 – agree	2 – disagree	6 – agree	No	No	4 – neither trust, nor distrust	3 – do not trust somewhat	3 – do not trust somewhat	5 – trust somewhat	3 – do not trust somewhat	2 – do not trust	4 – neither deteriorate, nor improve	No	2 – disagree	Single or divorced	Retired	0 – 499 euros	1	Higher	Lithuanian	552.77
26	Man	City or town	7 - strongly agree	6 – agree	6 – agree	2 – disagree	4 – neither agree, nor disagree	No	No	4 – neither trust, nor distrust	5 – trust somewhat	5 – trust somewhat	7 – trust completely	6 – trust	6 – trust	3 – deteriorate somewhat	Yes	1 – strongly disagree	Married or live with a partner	Employed full-time	2000 – 2999 euros	2	Higher	Lithuanian	256.08
33	Man	City or town	7 - strongly agree	5 – agree somewhat	6 – agree	6 – agree	1 – strongly disagree	Yes	No	5 – trust somewhat	6 – trust	5 – trust somewhat	7 – trust completely	5 – trust somewhat	5 – trust somewhat	3 – deteriorate somewhat	No	1 – strongly disagree	Married or live with a partner	Employed full-time	Prefer not to answer	3	Higher	Lithuanian	379.55
56	Woman	City or town	5 – agree somewhat	6 – agree	5 – agree somewhat	2 – disagree	5 – agree somewhat	Yes	No	4 – neither trust, nor distrust	6 – trust	5 – trust somewhat	6 – trust	5 – trust somewhat	5 – trust somewhat	2 – deteriorate	No	2 – disagree	Single or divorced	Employed full-time	500 –999 euros	2	Higher	Lithuanian	729.65
44	Woman	City or town	7 - strongly agree	7 - strongly agree	6 – agree	1 – strongly disagree	6 – agree	No	No	1 – do not trust at all	4 – neither trust, nor distrust	5 – trust somewhat	6 – trust	6 – trust	5 – trust somewhat	2 – deteriorate	No	4 - neither agree, nor disagree	Married or live with a partner	Employed full-time	1000 – 1999 euros	4	Higher	Lithuanian	433.16
31	Woman	City or town	7 - strongly agree	6 – agree	6 – agree	1 – strongly disagree	4 – neither agree, nor disagree	No	Yes	1 – do not trust at all	2 – do not trust	2 – do not trust	6 – trust	4 – neither trust, nor distrust	1 – do not trust at all	1 – deteriorate a lot	No	1 – strongly disagree	Married or live with a partner	Unemployed	1000 – 1999 euros	3	Higher	Lithuanian	241.75
56	Man	City or town	4 – neither agree, nor disagree	3 – disagree somawhat	4 – neither agree, nor disagree	5 – agree somewhat	4 – neither agree, nor disagree	No	No	4 – neither trust, nor distrust	5 – trust somewhat	5 – trust somewhat	5 – trust somewhat	5 – trust somewhat	5 – trust somewhat	3 – deteriorate somewhat	Somewhat	4 - neither agree, nor disagree	Married or live with a partner	Other	0 – 499 euros	3	Secondary	Lithuanian	593.04
28	Man	City or town	7 - strongly agree	5 – agree somewhat	5 – agree somewhat	6 – agree	6 – agree	No	No	5 – trust somewhat	5 – trust somewhat	5 – trust somewhat	7 – trust completely	5 – trust somewhat	5 – trust somewhat	2 – deteriorate	Yes	1 – strongly disagree	Married or live with a partner	Employed full-time	2000 – 2999 euros	3	Higher	Lithuanian	328.17
56	Woman	City or town	1 – strongly disagree	7 - strongly agree	7 - strongly agree	4 – neither agree, nor disagree	7 - strongly agree	No	No	6 – trust	3 – do not trust somewhat	1 – do not trust at all	7 – trust completely	6 – trust	2 – do not trust	7 – improve a lot	No	5 – agree somewhat	Single or divorced	Employed full-time	Prefer not to answer	2	Higher	Lithuanian	507.34
58	Woman	City or town	7 - strongly agree	6 – agree	7 - strongly agree	4 – neither agree, nor disagree	7 - strongly agree	No	Yes	6 – trust	5 – trust somewhat	5 – trust somewhat	6 – trust	4 – neither trust, nor distrust	6 – trust	1 – deteriorate a lot	Yes	1 – strongly disagree	Single or divorced	Employed full-time	0 – 499 euros	3	Higher	Lithuanian	500.31
73	Woman	City or town	7 - strongly agree	6 – agree	6 – agree	4 – neither agree, nor disagree	4 – neither agree, nor disagree	No	No	4 – neither trust, nor distrust	5 – trust somewhat	5 – trust somewhat	6 – trust	6 – trust	5 – trust somewhat	2 – deteriorate	Yes	1 – strongly disagree	Married or live with a partner	Employed full-time	2000 – 2999 euros	4	Higher	Lithuanian	341.07
22	Man	City or town	7 - strongly agree	6 – agree	6 – agree	3 – disagree somawhat	2 – disagree	Yes	No	3 – do not trust somewhat	5 – trust somewhat	5 – trust somewhat	6 – trust	5 – trust somewhat	5 – trust somewhat	4 – neither deteriorate, nor improve	No	1 – strongly disagree	Single or divorced	Student	Prefer not to answer	1	Secondary	Lithuanian	288.84
65	Woman	City or town	7 - strongly agree	5 – agree somewhat	6 – agree	3 – disagree somawhat	5 – agree somewhat	No	No	3 – do not trust somewhat	3 – do not trust somewhat	3 – do not trust somewhat	4 – neither trust, nor distrust	3 – do not trust somewhat	2 – do not trust	4 – neither deteriorate, nor improve	Yes	1 – strongly disagree	Married or live with a partner	Retired	500 –999 euros	2	Vocational	Russian	428.13
35	Man	City or town	6 – agree	6 – agree	5 – agree somewhat	5 – agree somewhat	6 – agree	No	No	2 – do not trust	6 – trust	5 – trust somewhat	6 – trust	5 – trust somewhat	5 – trust somewhat	4 – neither deteriorate, nor improve	Yes	1 – strongly disagree	Married or live with a partner	Employed full-time	More than 3000 euros	4	Higher	Lithuanian	425.14
48	Woman	City or town	2 – disagree	5 – agree somewhat	5 – agree somewhat	2 – disagree	4 – neither agree, nor disagree	No	No	3 – do not trust somewhat	2 – do not trust	7 – trust completely	6 – trust	1 – do not trust at all	1 – do not trust at all	3 – deteriorate somewhat	Yes	2 – disagree	Married or live with a partner	Employed full-time	500 –999 euros	4	Higher	Russian	470.26
48	Woman	City or town	7 - strongly agree	5 – agree somewhat	4 – neither agree, nor disagree	4 – neither agree, nor disagree	7 - strongly agree	No	Yes	4 – neither trust, nor distrust	6 – trust	6 – trust	7 – trust completely	5 – trust somewhat	2 – do not trust	2 – deteriorate	No	2 – disagree	Single or divorced	Employed full-time	500 –999 euros	2	Higher	Lithuanian	636.55
25	Woman	City or town	5 – agree somewhat	6 – agree	3 – disagree somawhat	2 – disagree	5 – agree somewhat	No	No	1 – do not trust at all	3 – do not trust somewhat	3 – do not trust somewhat	4 – neither trust, nor distrust	3 – do not trust somewhat	2 – do not trust	2 – deteriorate	Yes	2 – disagree	Married or live with a partner	Employed full-time	1000 – 1999 euros	2	Higher	Lithuanian	404.12
47	Woman	Rural area	7 - strongly agree	2 – disagree	2 – disagree	5 – agree somewhat	4 – neither agree, nor disagree	No	No	3 – do not trust somewhat	3 – do not trust somewhat	3 – do not trust somewhat	6 – trust	3 – do not trust somewhat	2 – do not trust	4 – neither deteriorate, nor improve	Somewhat	1 – strongly disagree	Married or live with a partner	Employed full-time	1000 – 1999 euros	2	Higher	Lithuanian	447.03
60	Woman	City or town	7 - strongly agree	6 – agree	6 – agree	2 – disagree	6 – agree	No	No	1 – do not trust at all	3 – do not trust somewhat	3 – do not trust somewhat	6 – trust	3 – do not trust somewhat	3 – do not trust somewhat	3 – deteriorate somewhat	Yes	1 – strongly disagree	Married or live with a partner	Employed full-time	2000 – 2999 euros	4	Higher	Lithuanian	822.92
26	Woman	Rural area	6 – agree	4 – neither agree, nor disagree	4 – neither agree, nor disagree	4 – neither agree, nor disagree	6 – agree	No	Yes	2 – do not trust	5 – trust somewhat	6 – trust	6 – trust	6 – trust	6 – trust	3 – deteriorate somewhat	No	5 – agree somewhat	Married or live with a partner	Employed full-time	500 –999 euros	3	Higher	Lithuanian	668.08
56	Woman	City or town	5 – agree somewhat	5 – agree somewhat	5 – agree somewhat	5 – agree somewhat	5 – agree somewhat	No	No	3 – do not trust somewhat	3 – do not trust somewhat	3 – do not trust somewhat	3 – do not trust somewhat	3 – do not trust somewhat	2 – do not trust	3 – deteriorate somewhat	No	4 - neither agree, nor disagree	Single or divorced	Retired	0 – 499 euros	1	Secondary	Polish	365.47
77	Woman	City or town	7 - strongly agree	5 – agree somewhat	5 – agree somewhat	1 – strongly disagree	7 - strongly agree	No	No	1 – do not trust at all	5 – trust somewhat	6 – trust	7 – trust completely	5 – trust somewhat	4 – neither trust, nor distrust	4 – neither deteriorate, nor improve	No	4 - neither agree, nor disagree	Single or divorced	Retired	0 – 499 euros	1	Higher	Lithuanian	981.29
73	Woman	City or town	7 - strongly agree	6 – agree	6 – agree	3 – disagree somawhat	5 – agree somewhat	No	No	5 – trust somewhat	6 – trust	6 – trust	6 – trust	5 – trust somewhat	6 – trust	4 – neither deteriorate, nor improve	No	2 – disagree	Married or live with a partner	Retired	500 –999 euros	2	Higher	Lithuanian	826.48
76	Woman	City or town	7 - strongly agree	6 – agree	7 - strongly agree	6 – agree	7 - strongly agree	No	No	6 – trust	7 – trust completely	7 – trust completely	7 – trust completely	6 – trust	4 – neither trust, nor distrust	4 – neither deteriorate, nor improve	Yes	5 – agree somewhat	Single or divorced	Employed part-time	500 –999 euros	1	Vocational	Lithuanian	1583.71
67	Woman	Rural area	7 - strongly agree	6 – agree	6 – agree	2 – disagree	7 - strongly agree	No	No	4 – neither trust, nor distrust	6 – trust	6 – trust	7 – trust completely	7 – trust completely	6 – trust	4 – neither deteriorate, nor improve	No	1 – strongly disagree	Single or divorced	Retired	0 – 499 euros	1	Higher	Lithuanian	830.88
40	Woman	City or town	3 – disagree somawhat	6 – agree	3 – disagree somawhat	5 – agree somewhat	4 – neither agree, nor disagree	No	No	2 – do not trust	4 – neither trust, nor distrust	4 – neither trust, nor distrust	5 – trust somewhat	4 – neither trust, nor distrust	2 – do not trust	2 – deteriorate	No	2 – disagree	Married or live with a partner	Employed full-time	500 –999 euros	3	Secondary	Lithuanian	469.14
57	Man	City or town	7 - strongly agree	6 – agree	6 – agree	2 – disagree	4 – neither agree, nor disagree	No	No	5 – trust somewhat	6 – trust	6 – trust	6 – trust	6 – trust	5 – trust somewhat	3 – deteriorate somewhat	Somewhat	1 – strongly disagree	Married or live with a partner	Employed full-time	1000 – 1999 euros	3	Higher	Lithuanian	1108.17
80	Man	City or town	7 - strongly agree	2 – disagree	2 – disagree	4 – neither agree, nor disagree	7 - strongly agree	No	No	5 – trust somewhat	6 – trust	6 – trust	7 – trust completely	5 – trust somewhat	6 – trust	3 – deteriorate somewhat	Yes	2 – disagree	Married or live with a partner	Retired	1000 – 1999 euros	2	Higher	Lithuanian	2424.98
71	Woman	City or town	7 - strongly agree	3 – disagree somawhat	3 – disagree somawhat	1 – strongly disagree	7 - strongly agree	No	No	1 – do not trust at all	3 – do not trust somewhat	3 – do not trust somewhat	6 – trust	5 – trust somewhat	2 – do not trust	4 – neither deteriorate, nor improve	Somewhat	1 – strongly disagree	Married or live with a partner	Employed part-time	Prefer not to answer	2	Higher	Lithuanian	276.91
23	Man	City or town	5 – agree somewhat	7 - strongly agree	4 – neither agree, nor disagree	4 – neither agree, nor disagree	4 – neither agree, nor disagree	No	No	3 – do not trust somewhat	5 – trust somewhat	5 – trust somewhat	6 – trust	4 – neither trust, nor distrust	4 – neither trust, nor distrust	3 – deteriorate somewhat	Yes	1 – strongly disagree	Single or divorced	Employed full-time	Prefer not to answer	3	Higher	Russian	1632.88
47	Woman	Rural area	7 - strongly agree	7 - strongly agree	5 – agree somewhat	6 – agree	7 - strongly agree	No	No	5 – trust somewhat	5 – trust somewhat	5 – trust somewhat	6 – trust	6 – trust	5 – trust somewhat	4 – neither deteriorate, nor improve	Yes	1 – strongly disagree	Married or live with a partner	Employed full-time	2000 – 2999 euros	4	Higher	Lithuanian	276.62
51	Man	City or town	6 – agree	6 – agree	6 – agree	4 – neither agree, nor disagree	4 – neither agree, nor disagree	No	No	5 – trust somewhat	6 – trust	6 – trust	7 – trust completely	6 – trust	4 – neither trust, nor distrust	2 – deteriorate	Yes	1 – strongly disagree	Married or live with a partner	Self-employed	1000 – 1999 euros	5	Vocational	Lithuanian	363.29
59	Woman	Rural area	1 – strongly disagree	6 – agree	7 - strongly agree	1 – strongly disagree	1 – strongly disagree	No	No	1 – do not trust at all	1 – do not trust at all	1 – do not trust at all	1 – do not trust at all	1 – do not trust at all	1 – do not trust at all	4 – neither deteriorate, nor improve	No	4 - neither agree, nor disagree	Single or divorced	Unemployed	Prefer not to answer	4	Higher	Lithuanian	494.99
[truncated: 178 more rows]
